# Supplementary material for: Could biochar amendment be a tool to improve soil availability and plant uptake of phosphorus? A meta-analysis of published experiments
Source: Environ Sci Pollut Res Int. 2021 May 8;28(26):34108–20. doi: 10.1007/s11356-021-14119-7 (PMC8275515; doi:10.1007/s11356-021-14119-7)
Supplement: Supplementary file 2 — (XLSX 93 kb) [file 11356_2021_14119_MOESM2_ESM.xlsx]

## Sheet: orginal data
No	Author	year	exp.type	dur. (days)	Biochar type	pyrolisis	dose (t/ha)	soil	soil P	soil pH	crop	rep	country	continent	P ck (mg/kg)	sd	p trt	sd	P up ck (t/ha)	sd	P up trt	sd
1	Abujabhah et al	2016	incubation	300	Wood	700	48.75	Brown sandy loam				4	Tasmania	Australia	3.76029	0.85485	3.52144	0.853015
2	Abujabhah et al	2016	incubation	300	Wood	700	97.5	Brown sandy loam				4	Tasmania	Australia	3.76029	0.85485	3.5009	0.642055
3	Abujabhah et al	2016	incubation	300	Wood	701	195	Brown sandy loam				4	Tasmania	Australia	3.76029	0.85485	4.21422	1.0548
4	Abujabhah et al	2016	incubation	300	Wood	700	48.75	Red loam				4	Tasmania	Australia	5.94584	0.119239	6.36446	0.0146755
5	Abujabhah et al	2016	incubation	300	Wood	700	97.5	Red loam				4	Tasmania	Australia	5.94584	0.119239	6.38116	1.374
6	Abujabhah et al	2016	incubation	300	Wood	700	195	Red loam				4	Tasmania	Australia	5.94584	0.119239	6.61807	1.05847
7	Abujabhah et al	2016	incubation	300	Wood	700	48.75	Black clay loam				4	Tasmania	Australia	6.37281	0.119239	6.57249	0.223802
8	Abujabhah et al	2016	incubation	300	Wood	700	97.5	Black clay loam				4	Tasmania	Australia	6.37281	0.119239	6.333	0.434763
9	Abujabhah et al	2016	incubation	300	Wood	700	195	Black clay loam				4	Tasmania	Australia	6.37281	0.119239	7.08035	0.85485
10	Agegnehu et al	2016	field	145	Wood	550	8.58	dark reddish brown	low	acidic	cereal	3	Australia	Australia	8.3	0.83	7.845	0.7845
11	Agegnehuet al	2015	pot	63	Wood	500	19.5	Ferralsol	very low	neutral	Cereal Crops	4	Australia	Australia	18.17	2.1804	25.24	3.0288	6.57778	0.789333	26.9333	3.232
12	Agegnehuet al	2015	pot	63	Wood	500	19.5	Ferralsol	very low	neutral	Cereal Crops	4	Australia	Australia	18.17	2.1804	27.48	3.2976	6.57778	0.789333	30.7111	3.68533
13	Ahmed and Schoenau	2015	field	28	Herbaceous plant	475	19.5	Orthic Brown (loam)	medium	alkaline	Cereal Crops	4	Canada.	North America					0.177778	0.0213333	0.177778	0.0213333
14	Ahmed and Schoenau	2015	field	28	Herbaceous plant	475	39	Orthic Brown (loam)	medium	alkaline	Cereal Crops	4	Canada.	North America					0.177778	0.0213333	0.222222	0.0266667
15	Ahmed and Schoenau	2015	field	28	Herbaceous plant	475	19.5	Black Chernozem (loam)	medium	neutral	Cereal Crops	4	Canada.	North America					0.222222	0.0266667	0.355556	0.0426667
16	Ahmed and Schoenau	2015	field	28	Herbaceous plant	475	39	Black Chernozem (loam)	medium	neutral	Cereal Crops	4	Canada.	North America					0.222222	0.0266667	0.222222	0.0266667
17	Ahmed and Schoenau	2015	field	28	Herbaceous plant	600	19.5	Black Chernozem (loam)	medium	neutral	Cereal Crops	4	Canada.	North America					0.222222	0.0266667	0.222222	0.0266667
18	Ahmed and Schoenau	2015	field	28	Herbaceous plant	600	39	Black Chernozem (loam)	medium	neutral	Cereal Crops	4	Canada.	North America					0.222222	0.0266667	0.222222	0.0266667
19	Ahmed and Schoenau	2015	field	28	Herbaceous plant	475	19.5	Orthic Brown (loam)	medium	alkaline	Cereal Crops	4	Canada.	North America					0.222222	0.0266667	0.177778	0.0213333
20	Ahmed and Schoenau	2015	field	28	Herbaceous plant	475	39	Orthic Brown (loam)	medium	alkaline	Cereal Crops	4	Canada.	North America					0.222222	0.0266667	0.222222	0.0266667
21	Ahmed and Schoenau	2015	field	28	Wood	475	19.5	Orthic Brown (loam)	medium	alkaline	Cereal Crops	4	Canada.	North America					0.222222	0.0266667	0.177778	0.0213333
22	Ahmed and Schoenau	2015	field	28	Wood	475	39	Orthic Brown (loam)	medium	alkaline	Cereal Crops	4	Canada.	North America					0.222222	0.0266667	0.222222	0.0266667
23	Ahmed and Schoenau	2015	field	28	Wood	475	19.5	Black Chernozem (loam)	medium	neutral	Cereal Crops	4	Canada.	North America					0.266667	0.032	0.311111	0.0373333
24	Ahmed and Schoenau	2015	field	28	Wood	475	39	Black Chernozem (loam)	medium	neutral	Cereal Crops	4	Canada.	North America					0.266667	0.032	0.266667	0.032
25	Ahmed and Schoenau	2015	field	28	Herbaceous plant	600	19.5	Orthic Brown (loam)	medium	alkaline	Cereal Crops	4	Canada.	North America					0.355556	0.0426667	0.444444	0.0533333
26	Ahmed and Schoenau	2015	field	28	Herbaceous plant	600	39	Orthic Brown (loam)	medium	alkaline	Cereal Crops	4	Canada.	North America					0.355556	0.0426667	0.311111	0.0373333
27	Ahmed and Schoenau	2015	field	28	Wood	600	19.5	Orthic Brown (loam)	medium	alkaline	Cereal Crops	4	Canada.	North America					0.444444	0.0533333	0.533333	0.064
28	Ahmed and Schoenau	2015	field	28	Wood	600	39	Orthic Brown (loam)	medium	alkaline	Cereal Crops	4	Canada.	North America					0.444444	0.0533333	0.488889	0.0586667
29	Ahmed and Schoenau	2015	field	28	Herbaceous plant	475	19.5	Black Chernozem (loam)	medium	neutral	Cereal Crops	4	Canada.	North America					0.666667	0.08	0.8	0.096
30	Ahmed and Schoenau	2015	field	28	Herbaceous plant	475	39	Black Chernozem (loam)	medium	neutral	Cereal Crops	4	Canada.	North America					0.666667	0.08	0.888889	0.106667
31	Ahmed and Schoenau	2015	field	28	Herbaceous plant	475	19.5	Black Chernozem (loam)	medium	neutral	Cereal Crops	4	Canada.	North America					0.711111	0.0853333	0.577778	0.0693333
32	Ahmed and Schoenau	2015	field	28	Herbaceous plant	475	39	Black Chernozem (loam)	medium	neutral	Cereal Crops	4	Canada.	North America					0.711111	0.0853333	0.577778	0.0693333
33	Ahmed and Schoenau	2015	field	28	Wood	600	19.5	Black Chernozem (loam)	medium	neutral	Cereal Crops	4	Canada.	North America					0.755556	0.0906667	0.666667	0.08
34	Ahmed and Schoenau	2015	field	28	Wood	600	39	Black Chernozem (loam)	medium	neutral	Cereal Crops	4	Canada.	North America					0.755556	0.0906667	0.711111	0.0853333
35	Ahmed and Schoenau	2015	field	28	Herbaceous plant	475	19.5	Orthic Brown (loam)	medium	alkaline	Cereal Crops	4	Canada.	North America					0.8	0.096	0.8	0.096
36	Ahmed and Schoenau	2015	field	28	Herbaceous plant	475	39	Orthic Brown (loam)	medium	alkaline	Cereal Crops	4	Canada.	North America					0.8	0.096	0.844444	0.101333
37	Ahmed and Schoenau	2015	field	28	Wood	475	19.5	Orthic Brown (loam)	medium	alkaline	Cereal Crops	4	Canada.	North America					0.844444	0.101333	1.06667	0.128
38	Ahmed and Schoenau	2015	field	28	Wood	475	39	Orthic Brown (loam)	medium	alkaline	Cereal Crops	4	Canada.	North America					0.844444	0.101333	1.2	0.144
39	Ahmed and Schoenau	2015	field	28	Herbaceous plant	475	19.5	Black Chernozem (loam)	medium	neutral	Cereal Crops	4	Canada.	North America					0.888889	0.106667	1.15556	0.138667
40	Ahmed and Schoenau	2015	field	28	Herbaceous plant	475	39	Black Chernozem (loam)	medium	neutral	Cereal Crops	4	Canada.	North America					0.888889	0.106667	1.15556	0.138667
41	Ahmed and Schoenau	2015	field	28	Herbaceous plant	600	19.5	Black Chernozem (loam)	medium	neutral	Cereal Crops	4	Canada.	North America					1.02222	0.122667	1.51111	0.181333
42	Ahmed and Schoenau	2015	field	28	Herbaceous plant	600	39	Black Chernozem (loam)	medium	neutral	Cereal Crops	4	Canada.	North America					1.02222	0.122667	1.55556	0.186667
43	Ahmed and Schoenau	2015	field	28	Wood	475	19.5	Black Chernozem (loam)	medium	neutral	Cereal Crops	4	Canada.	North America					1.02222	0.122667	0.844444	0.101333
44	Ahmed and Schoenau	2015	field	28	Wood	475	39	Black Chernozem (loam)	medium	neutral	Cereal Crops	4	Canada.	North America					1.02222	0.122667	0.933333	0.112
45	Ahmed and Schoenau	2015	field	28	Herbaceous plant	600	19.5	Orthic Brown (loam)	medium	alkaline	Cereal Crops	4	Canada.	North America					1.2	0.144	1.42222	0.170667
46	Ahmed and Schoenau	2015	field	28	Herbaceous plant	600	39	Orthic Brown (loam)	medium	alkaline	Cereal Crops	4	Canada.	North America					1.2	0.144	1.42222	0.170667
47	Ahmed and Schoenau	2015	field	28	Wood	600	19.5	Orthic Brown (loam)	medium	alkaline	Cereal Crops	4	Canada.	North America					1.28889	0.154667	1.42222	0.170667
48	Ahmed and Schoenau	2015	field	28	Wood	600	39	Orthic Brown (loam)	medium	alkaline	Cereal Crops	4	Canada.	North America					1.28889	0.154667	1.46667	0.176
49	Ahmed and Schoenau	2015	field	28	Wood	600	19.5	Black Chernozem (loam)	medium	neutral	Cereal Crops	4	Canada.	North America					1.42222	0.170667	1.55556	0.186667
50	Ahmed and Schoenau	2015	field	28	Wood	600	39	Black Chernozem (loam)	medium	neutral	Cereal Crops	4	Canada.	North America					1.42222	0.170667	1.95556	0.234667
51	Ahmed and Schoenau	2015	field	28	Herbaceous plant	475	19.5	Orthic Brown (loam)	medium	alkaline	Cereal Crops	4	Canada.	North America					1.68889	0.202667	1.86667	0.224
52	Ahmed and Schoenau	2015	field	28	Herbaceous plant	475	39	Orthic Brown (loam)	medium	alkaline	Cereal Crops	4	Canada.	North America					1.68889	0.202667	1.64444	0.197333
53	Amin* and Eissa	2017	pot	104	Herbaceous plant	400	5.46	calcareous sandy	low	alkaline	Vegetables	3	Egypt	Africa					3.26222	0.7	3.82222	0.68
54	Amin* and Eissa	2017	pot	104	Herbaceous plant	400	10.92	calcareous sandy	low	alkaline	Vegetables	3	Egypt	Africa					3.26222	0.7	5.62667	0.68
55	Amin* and Eissa	2017	pot	104	Herbaceous plant	400	19.5	calcareous sandy	low	alkaline	Vegetables	3	Egypt	Africa					3.26222	0.7	5.36	0.68
56	Antonio Alburquerque	2015	pot	29	Wood	450	39	loamy clay	very low	alkaline		5	Spain	Europe	1.54	0.1848	2.96	0.3552
57	Antonio Alburquerque	2015	pot	29	Wood	450	39	loamy clay	very low	alkaline		5	Spain	Europe	1.54	0.1848	1.54	0.1848
58	Antonio Alburquerque	2015	pot	29	Wood	450	39	sandy loam	low	neutral		5	Spain	Europe	4.75	0.57	8.02	0.9624
59	Antonio Alburquerque	2015	pot	29	Wood	450	39	sandy loam	low	neutral		5	Spain	Europe	4.75	0.57	5.06	0.6072
60	Arif et al	2017	field	720	Wood	680	8.66667	silty clay loam	very low	alkaline	Cereal Crops	3	Pakistan	Asia	2.33	0.2796	2.8	0.336
61	Arif et al	2017	field	720	Wood	680	8.58	silty clay loam	very low	alkaline	cereal	3	Pakistan	Asia	4.53	0.5436	4.93	0.5916
62	Beheshti, et al	2017	incubation	180	Manure	300	4.33333	calcareous soils	high	alkaline		3	Iran	Asia	12.88	1.45	19.27	0.95
63	Beheshti, et al	2017	incubation	180	Manure	500	8.66667	calcareous soils	high	alkaline		3	Iran	Asia	12.88	1.45	18.73	0.66
64	Beheshti, et al	2017	incubation	180	Herbaceous plant	300	4.33333	calcareous soils	high	alkaline		3	Iran	Asia	12.88	1.45	23.49	8.53
65	Beheshti, et al	2017	incubation	180	Herbaceous plant	500	8.66667	calcareous soils	high	alkaline		3	Iran	Asia	12.88	1.45	17.35	5.26
66	Blackwell, et al	2015	pot	56	Wood	380	4.33333	loamy sand	very low	acidic	Cereal Crops		Australia	Australia					1.15556	0.138667	13.7333	1.648
67	Blackwell, et al	2015	pot	56	Wood	600	4.33333	loamy sand	very low	acidic	Cereal Crops		Australia	Australia					1.15556	0.138667	16.1333	1.936
68	Blackwell, et al	2015	pot	56	Wood	600	4.33333	loamy sand	very low	acidic	Cereal Crops		Australia	Australia					1.15556	0.138667	17.7778	2.13333
69	Boersma et al,	2017	field	365	Wood	550	8.66667	Ferrosol	medium	alkaline	Vegetables	4	Australia	Australia	21.6432	4	22.0304	5
70	Brantley	2016	pot	76	Manure	520	4.33333	loam	medium	neutral	Cereal Crops	4	USA	North America	9.232	1.10784	10.152	1.21824
71	Brantley	2016	pot	76	Manure	520	8.66667	loam	medium	neutral	Cereal Crops	4	USA	North America	9.232	1.10784	11.21	1.3452
72	C Suddick	2013	field	365	Wood	900	4.29	silt loam		alkaline	Vegetables	5	California,	North America	95.3	11.436	104.5	12.54
73	Cavoski	2016	field	63	Wood	1200	4.33333	Silt loam		alkaline	Vegetables	4	Italy	Europe	7	0.84	7	0.84
74	Chan et al	2007	pot	42	Wood	450	8.66667	Alfiso	medium	acidic	Vegetables	5	Australia	Australia	9.35	1.122	10.33	1.2396	3	0.36	2	0.24
75	Chan et al	2007	pot	42	Wood	450	43.3333	Alfiso	medium	acidic	Vegetables	5	Australia	Australia	9.35	1.122	12.43	1.4916	3	0.36	6	0.72
76	Chan et al	2007	pot	42	Wood	450	86.6667	Alfiso	medium	acidic	Vegetables	5	Australia	Australia	9.35	1.122	15.3	1.836	3	0.36	9	1.08
77	Chan et al	2008	pot	42	Manure	450	8.66667	Alfiso	low	acidic	Vegetables	4	Australia	Australia	8.37	1.0044	33.57	4.0284	7	0.84	27	3.24
78	Chan et al	2008	pot	42	Manure	450	21.6667	Alfiso	low	acidic	Vegetables	4	Australia	Australia	8.37	1.0044	59.82	7.1784	7	0.84	36	4.32
79	Chan et al	2008	pot	42	Manure	450	43.3333	Alfiso	low	acidic	Vegetables	4	Australia	Australia	8.37	1.0044	91.32	10.9584	7	0.84	39	4.68
80	Chan et al	2008	pot	42	Manure	550	8.66667	Alfiso	low	acidic	Vegetables	4	Australia	Australia	9.42	1.1304	14.67	1.7604	8	0.96	23	2.76
81	Chan et al	2008	pot	42	Manure	550	21.6667	Alfiso	low	acidic	Vegetables	4	Australia	Australia	9.42	1.1304	15.37	1.8444	8	0.96	26	3.12
82	Chan et al	2008	pot	42	Manure	550	8.66667	Alfiso	low	acidic	Vegetables	4	Australia	Australia	9.42	1.1304	18.87	2.2644	8	0.96	29	3.48
83	Chathurika et al	2016	incubation	14	Wood	650	19.5	loamy sand	very low	alkaline		3	Canada	North America	6.3	0.756	7.6	0.76
84	Chathurika et al	2016	incubation	14	Wood	650	39	loamy sand	very low	alkaline		3	Canada	North America	6.3	0.756	8.7	0.87
85	Chintala et al	2013	incubation	165	lignocellulosic waste	650	78	Calcareous soil	low	alkaline		4	USA	North America	8.4	1.46	22.1	5.8
86	Chintala et al	2013	incubation	165	Manure	650	78	Calcareous soil	low	alkaline		4	USA	North America	8.4	1.46	24.5	6
87	Chintala et al	2013	incubation	165	Herbaceous plant	650	78	Calcareous soil	low	alkaline		4	USA	North America	8.4	1.46	20.2	6.6
88	Chintala et al	2013	incubation	165	lignocellulosic waste	650	78	acidic soil	medium	acidic		4	USA	North America	12.1	5.4	28.4	8.2
89	Chintala et al	2013	incubation	165	Manure	650	78	acidic soil	medium	acidic		4	USA	North America	12.1	5.4	17.1	5
90	Chintala et al	2013	incubation	165	Herbaceous plant	650	78	acidic soil	medium	acidic		4	USA	North America	12.1	5.4	22.2	6.4
91	Ch'ng et al	2016	pot	48	Manure	550	17.3333	Sandy loam	very low	acidic	Cereal Crops	3	Malaysia	Asia					114.765	7	850.667	19.22
92	Dai et al	2013	incubation	100	Wood	500	19.5	red soil				3	China.	Asia	33.73	4.0476	62.28	7.4736
93	Dai et al	2013	incubation	100	Wood	500	58.5	red soil				3	China.	Asia	33.73	4.0476	115.93	13.9116
94	Dai et al	2013	incubation	100		500	19.5	red soil				3	China.	Asia	33.73	4.0476	37.51	4.5012
95	Dai et al	2013	incubation	100		500	58.5	red soil				3	China.	Asia	33.73	4.0476	52.38	6.2856
96	Dai et al	2013	incubation	100	Manure	500	19.5	red soil				3	China.	Asia	33.73	4.0476	129.41	15.5292
97	Dai et al	2013	incubation	100	Manure	500	58.5	red soil				3	China.	Asia	33.73	4.0476	175.2	21.024
98	Deenik et al	2016	pot	35	lignocellulosic waste	600	48.75	silty clay	low	acidic	Cereal Crops	4	USA	North America	8.31	0.9972	16.8	2.016	0.817778	0.0981333	2.04	0.2448
99	Deenik et al	2016	pot	35	lignocellulosic waste	600	48.75	silty clay	low	acidic	Cereal Crops	4	USA	North America	8.31	0.9972	10.7	1.284	0.817778	0.0981333	1.74222	0.209067
100	Faloye et al	2017	field	120	Herbaceous plant	500	2.6	sandy clay loam	very low	acidic	Cereal Crops	3	Nigeria	Africa	4.4	0.528	4.6	0.552
101	Faloye et al	2017	field	120	Herbaceous plant	500	5.2	sandy clay loam	very low	acidic	Cereal Crops	3	Nigeria	Africa	4.4	0.528	4.94	0.5928
102	Faloye et al	2017	field	120	Herbaceous plant	500	8.66667	sandy clay loam	very low	acidic	Cereal Crops	3	Nigeria	Africa	4.4	0.528	7.36	0.8832
103	Fang, et al.	2016	field	162	Herbaceous plant	550	39	calcareous			Vegetables	3	China	Asia	11.55	1.386	13.53	1.6236
104	Fang, et al.	2016	field	162	Herbaceous plant	550	97.5	calcareous			Vegetables	3	China	Asia	11.55	1.386	27.03	3.2436
105	Fang, et al.	2016	field	162	Herbaceous plant	550	195	calcareous			Vegetables	3	China	Asia	11.55	1.386	38.97	4.6764
106	Faria et al	2018	field	365	waste water sludge	300	13	clayey	very low	acidic	Cereal Crops	4	Brazil	south America					4.88	0.5856	8.7	1.044
107	Faria et al	2018	field	365	waste water sludge	500	13	clayey	very low	acidic	Cereal Crops	4	Brazil	south America					4.88	0.5856	8.98	1.0776
108	Faria et al	2018	field	720	waste water sludge	300	13	clayey	very low	acidic	Cereal Crops	4	Brazil	south America					14.97	1.7964	26.87	3.2244
109	Faria et al	2018	field	720	waste water sludge	500	13	clayey	very low	acidic	Cereal Crops	4	Brazil	south America					14.97	1.7964	29.75	3.57
110	Gaskin et al	2010	field	720	lignocellulosic waste	400	9.70667	loamy sand	medium	acidic	Cereal Crops	4	United States	North America	21.8765	2.62518	24.8366	2.98039
111	Gaskin et al	2010	field	720	lignocellulosic waste	400	19.4133	loamy sand	medium	acidic	Cereal Crops	4	United States	North America	21.8765	2.62518	27.6651	3.31981
112	Gaskin et al	2010	field	720	Wood	400	9.75	loamy sand	medium	acidic	Cereal Crops	4	United States	North America	24.113	2.89356	23.6525	2.8383
113	Gaskin et al	2010	field	720	Wood	400	19.5	loamy sand	medium	acidic	Cereal Crops	4	United States	North America	24.113	2.89356	27.0073	3.24088
114	Gerdelidani	2018	incubation	14	Wood	500	13	Clay loam	very low	alkaline		3	Iran.	Asia	3.81	0.28	4.64	0.56
115	Gerdelidani	2018	incubation	14	Wood	500	17.3333	Clay loam	very low	alkaline		3	Iran.	Asia	3.81	0.28	3.57	0.21
122	Gerdelidani	2018	incubation	14	Wood	500	13	Loam	low	neutral		3	Iran.	Asia	8.09	1.63	10.55	2.41
123	Gerdelidani	2018	incubation	14	Wood	500	17.3333	Loam	low	neutral		3	Iran.	Asia	8.09	1.63	7.9	0.24
128	Gerdelidani	2018	incubation	14	Wood	500	13	Sandy loam	medium	neutral		3	Iran.	Asia	20.31	0.85	20.36	3.23
129	Gerdelidani	2018	incubation	14	Wood	500	17.3333	Sandy loam	medium	neutral		3	Iran.	Asia	20.31	0.85	21.2	1.2
116	Gerdelidani	2018	incubation	60	Wood	500	13	Clay loam	very low	alkaline		3	Iran.	Asia	3.86	0.36	6.35	1.33
117	Gerdelidani	2018	incubation	60	Wood	500	17.3333	Clay loam	very low	alkaline		3	Iran.	Asia	3.86	0.36	7.87	2.48
124	Gerdelidani	2018	incubation	60	Wood	500	13	Loam	low	neutral		3	Iran.	Asia	10.49	1.87	8.14	0.86
125	Gerdelidani	2018	incubation	60	Wood	500	17.3333	Loam	low	neutral		3	Iran.	Asia	10.49	1.87	12.42	1.49
130	Gerdelidani	2018	incubation	60	Wood	500	13	Sandy loam	medium	neutral		3	Iran.	Asia	20.7	3.12	17.94	2.5
131	Gerdelidani	2018	incubation	60	Wood	500	17.3333	Sandy loam	medium	neutral		3	Iran.	Asia	20.7	3.12	17.94	0.63
118	Gerdelidani	2018	incubation	120	Wood	500	13	Clay loam	very low	alkaline		3	Iran.	Asia	4.09	0.65	4.26	0.44
119	Gerdelidani	2018	incubation	120	Wood	500	17.3333	Clay loam	very low	alkaline		3	Iran.	Asia	4.09	0.65	4.43	0.82
120	Gerdelidani	2018	incubation	120	Wood	500	13	Loam	low	neutral		3	Iran.	Asia	7.86	0.26	13.76	1.43
121	Gerdelidani	2018	incubation	120	Wood	500	17.3333	Loam	low	neutral		3	Iran.	Asia	7.86	0.26	16.93	2.57
126	Gerdelidani	2018	incubation	120	Wood	500	13	Sandy loam	medium	neutral		3	Iran.	Asia	17.44	1.96	19.32	2.49
127	Gerdelidani	2018	incubation	120	Wood	500	17.3333	Sandy loam	medium	neutral		3	Iran.	Asia	17.44	1.96	16.59	1.6
132	Hamdani, et al	2017	field		Wood	400	19.5	loamy	medium	alkaline	Cereal Crops	3	Pakistan	Asia					10.31	1.79	16.9	2.01
137	Hansen et al	2016	field	365	Herbaceous plant	750	0.771333	sandy loam			Cereal Crops	4	Denmark	Europe	32.8	3.936	30.4	3.648
138	Hansen et al	2016	field	365	Herbaceous plant	750	7.21933	sandy loam			Cereal Crops	4	Denmark	Europe	32.8	3.936	23.1	2.772
135	Hansen et al	2016	field	730	Herbaceous plant	750	0.771333	sandy loam			Oil seed	4	Denmark	Europe	26.1	3.132	21.3	2.556
136	Hansen et al	2016	field	730	Herbaceous plant	750	7.21933	sandy loam			Oil seed	4	Denmark	Europe	26.1	3.132	29.2	3.504
133	Hansen et al	2016	field	1095	Herbaceous plant	750	0.771333	sandy loam			Cereal Crops	4	Denmark	Europe	23.5	2.82	24.4	2.928
134	Hansen et al	2016	field	1095	Herbaceous plant	750	7.21933	sandy loam			Cereal Crops	4	Denmark	Europe	23.5	2.82	21.9	2.628
139	Hong and Lu	2018	incubation	60	Wood	450	19.5	red clay	low	acidic		3	China	Asia	57.87	5.06	57.87	72.56-
140	Hong and Lu	2018	incubation	60	Wood	450	39	red clay	low	acidic		3	China	Asia	57.87	5.06	58.38	4.56
141	Hong and Lu	2018	incubation	60		450	19.5	red clay	low	acidic		3	China	Asia	57.87	5.06	61.93	11.65
142	Hong and Lu	2018	incubation	60		450	39	red clay	low	acidic		3	China	Asia	57.87	5.06	71.55	15.2
143	Hong and Lu	2018	incubation	60	Herbaceous plant	450	19.5	red clay	low	acidic		3	China	Asia	57.87	5.06	57.87	7.6
144	Hong and Lu	2018	incubation	60	Herbaceous plant	450	39	red clay	low	acidic		3	China	Asia	57.87	5.06	58.89	6.58
145	Hong and Lu	2018	incubation	60	Herbaceous plant	450	19.5	red clay	low	acidic		3	China	Asia	57.87	5.06	74.59	10.13
146	Hong and Lu	2018	incubation	60	Herbaceous plant	450	39	red clay	low	acidic			China	Asia	57.87	5.06	84.72	14.19
147	Hong and Lu	2018	incubation	60	Wood	450	19.5	red clay	low	acidic		3	China	Asia	57.87	5.06	48.24	5.07
148	Hong and Lu	2018	incubation	60	Wood	450	39	red clay	low	acidic		3	China	Asia	57.87	5.06	46.72	4.05
149	Hong and Lu	2018	incubation	60	Wood	450	19.5	calcareous	low	acidic		3	China	Asia	82.78	9.9336	82.78	9.9336
150	Hong and Lu	2018	incubation	60	Wood	450	39	calcareous	low	acidic		3	China	Asia	82.78	9.9336	84.46	10.1352
151	Hong and Lu	2018	incubation	60		450	19.5	calcareous	low	acidic		3	China	Asia	82.78	9.9336	85.03	10.2036
152	Hong and Lu	2018	incubation	60		450	39	calcareous	low	acidic		3	China	Asia	82.78	9.9336	90.08	10.8096
153	Hong and Lu	2018	incubation	60	Herbaceous plant	450	19.5	calcareous	low	acidic		3	China	Asia	82.78	9.9336	82.78	9.9336
154	Hong and Lu	2018	incubation	60	Herbaceous plant	450	39	calcareous	low	acidic		3	China	Asia	82.78	9.9336	82.78	9.9336
155	Hong and Lu	2018	incubation	60	Herbaceous plant	450	19.5	calcareous	low	acidic		3	China	Asia	82.78	9.9336	96.81	11.6172
156	Hong and Lu	2018	incubation	60	Herbaceous plant	450	39	calcareous	low	acidic		3	China	Asia	82.78	9.9336	114.78	13.7736
157	Hong and Lu	2018	incubation	60	Wood	450	19.5	calcareous	low	acidic		3	China	Asia	82.78	9.9336	80.53	9.6636
158	Hong and Lu	2018	incubation	60	Wood	450	39	calcareous	low	acidic		3	China	Asia	82.78	9.9336	79.97	9.5964
159	Inal et al	2015	incubation	70	Manure	300	48.75	clay-loam	low	alkaline		4	Turkey	Asia /Europe	7.1	0.852	19	2.28
160	Inal et al	2015	incubation	70	Manure	300	97.5	clay-loam	low	alkaline		4	Turkey	Asia /Europe	7.1	0.852	41	4.92
161	Inal et al	2015	incubation	70	Manure	300	195	clay-loam	low	alkaline		4	Turkey	Asia /Europe	7.1	0.852	59	7.08
162	Inal et al	2015	incubation	70	Manure	300	390	clay-loam	low	alkaline		4	Turkey	Asia /Europe	7.1	0.852	102	12.24
163	Jin, et al.	2016	incubation	98	Manure	400	9.75	Silt loam				3	China	Asia	12.2	1.464	44.5	5.34
164	Jin, et al.	2016	incubation	98	Manure	400	29.25	Silt loam				3	China	Asia	12.2	1.464	109.6	13.152
165	Jin, et al.	2016	incubation	98	Manure	400	9.75	Clay loam				3	China	Asia	20.9	2.508	87.2	10.464
166	Jin, et al.	2016	incubation	98	Manure	400	29.25	Clay loam				3	China	Asia	20.9	2.508	141.6	16.992
168	Jing, et al	2017	incubation	10	Herbaceous plant	500	9.75	alkaline		alkaline		4	China	Asia	4.04192	0.48503	5.53892	0.664671
169	Jing, et al	2017	incubation	10	Herbaceous plant	500	19.5	alkaline		alkaline		4	China	Asia	4.04192	0.48503	7.03593	0.844311
170	Jing, et al	2017	incubation	10	Herbaceous plant	500	29.25	alkaline		alkaline		4	China	Asia	4.04192	0.48503	10.6287	1.27545
171	Jing, et al	2017	incubation	10	Herbaceous plant	500	39	alkaline		alkaline		4	China	Asia	4.04192	0.48503	14.6707	1.76048
172	Jing, et al	2017	incubation	10	Herbaceous plant	500	48.75	alkaline		alkaline		4	China	Asia	4.04192	0.48503	19.6108	2.35329
167	Jing, et al	2017	Pot	90	Herbaceous plant	500	19.5	alkaline		alkaline	Legume	4	China	Asia	1.58919	0.190703	1.81622	0.217946	3.98667	0.4784	5.24	0.6288
173	Jones et al	2012	field	1095	Wood	450	21.6667	sandy caly loam			Cereal Crops	4	UK (Abergwyngregyn wale)	Europe	15.7	1.884	15.8	1.896
180	Kamran, et al	2018	incubation	28	Manure	400	19.5	clay	very low	acidic		3	China	Asia	0.707406	0.0848888	22.3569	2.68283
181	Kamran, et al	2018	incubation	28	Manure	400	39	clay	very low	acidic		3	China	Asia	0.707406	0.0848888	32.6662	3.91994
182	Kamran, et al	2018	incubation	28	herbaceous plant	400	19.5	clay	very low	acidic		3	China	Asia	0.707406	0.0848888	10.1913	1.22295
183	Kamran, et al	2018	incubation	28	herbaceous plant	400	39	clay	very low	acidic		3	China	Asia	0.707406	0.0848888	12.6668	1.52002
184	Kamran, et al	2018	incubation	28	lignocellulosic waste	400	19.5	clay	very low	acidic		3	China	Asia	0.707406	0.0848888	16.9961	2.03953
185	Kamran, et al	2018	incubation	28	Manure	400	39	clay	very low	acidic		3	China	Asia	0.707406	0.0848888	26.0682	3.12819
192	Kamran, et al	2018	incubation	28	Manure	400	19.5	loamy	medium	acidic		3	China	Asia	23.1881	2.78257	34.4202	4.13042
193	Kamran, et al	2018	incubation	28	Manure	400	39	loamy	medium	acidic		3	China	Asia	23.1881	2.78257	49.9119	5.98943
194	Kamran, et al	2018	incubation	28	herbaceous plant	400	19.5	loamy	medium	acidic		3	China	Asia	23.1881	2.78257	33.4813	4.01776
195	Kamran, et al	2018	incubation	28	herbaceous plant	400	39	loamy	medium	acidic		3	China	Asia	23.1881	2.78257	34.6541	4.15849
196	Kamran, et al	2018	incubation	28	Manure	400	19.5	loamy	medium	acidic		3	China	Asia	23.1881	2.78257	31.6035	3.79242
197	Kamran, et al	2018	incubation	28	Manure	400	39	loamy	medium	acidic		3	China	Asia	23.1881	2.78257	40.7577	4.89092
204	Kamran, et al	2018	incubation	28	Manure	400	19.5	silty clay	medium	acidic		3	China	Asia	29.1912	3.50294	15.7353	1.88824
205	Kamran, et al	2018	incubation	28	Manure	400	39	silty clay	medium	acidic		3	China	Asia	29.1912	3.50294	37.3529	4.48235
206	Kamran, et al	2018	incubation	28	herbaceous plant	400	19.5	silty clay	medium	acidic		3	China	Asia	29.1912	3.50294	25.4412	3.05294
207	Kamran, et al	2018	incubation	28	herbaceous plant	400	39	silty clay	medium	acidic		3	China	Asia	29.1912	3.50294	28.5294	3.42353
208	Kamran, et al	2018	incubation	28	Manure	400	19.5	silty clay	medium	acidic		3	China	Asia	29.1912	3.50294	32.2794	3.87353
209	Kamran, et al	2018	incubation	28	Manure	400	39	silty clay	medium	acidic		3	China	Asia	29.1912	3.50294	48.3824	5.80588
174	Kamran, et al	2018	incubation	42	Manure	400	19.5	clay	very low	acidic		3	China	Asia	0.364507	0.0437408	20.5633	2.4676
175	Kamran, et al	2018	incubation	42	Manure	400	39	clay	very low	acidic		3	China	Asia	0.364507	0.0437408	31.6973	3.80368
176	Kamran, et al	2018	incubation	42	herbaceous plant	400	19.5	clay	very low	acidic		3	China	Asia	0.364507	0.0437408	8.81259	1.05751
177	Kamran, et al	2018	incubation	42	herbaceous plant	400	39	clay	very low	acidic		3	China	Asia	0.364507	0.0437408	10.2541	1.23049
178	Kamran, et al	2018	incubation	42	Manure	400	19.5	clay	very low	acidic		3	China	Asia	0.364507	0.0437408	14.7901	1.77482
179	Kamran, et al	2018	incubation	42	Manure	400	39	clay	very low	acidic		3	China	Asia	0.364507	0.0437408	22.419	2.69028
186	Kamran, et al	2018	incubation	42	Manure	400	19.5	silty clay	medium	acidic		3	China	Asia	15.7353	1.88824	33.6029	4.03235
187	Kamran, et al	2018	incubation	42	Manure	400	39	silty clay	medium	acidic		3	China	Asia	15.7353	1.88824	45.2941	5.43529
188	Kamran, et al	2018	incubation	42	herbaceous plant	400	19.5	silty clay	medium	acidic		3	China	Asia	15.7353	1.88824	24.5588	2.94706
189	Kamran, et al	2018	incubation	42	herbaceous plant	400	39	silty clay	medium	acidic		3	China	Asia	15.7353	1.88824	27.4265	3.29118
190	Kamran, et al	2018	incubation	42	Manure	400	19.5	silty clay	medium	acidic		3	China	Asia	15.7353	1.88824	30.2941	3.63529
191	Kamran, et al	2018	incubation	42	Manure	400	39	silty clay	medium	acidic		3	China	Asia	15.7353	1.88824	39.3382	4.72059
198	Kamran, et al	2018	incubation	42	Manure	400	19.5	loamy	medium	acidic		3	China	Asia	23.9345	2.87213	31.1624	3.73949
199	Kamran, et al	2018	incubation	42	Manure	400	39	loamy	medium	acidic		3	China	Asia	23.9345	2.87213	40.0236	4.80283
200	Kamran, et al	2018	incubation	42	herbaceous plant	400	19.5	loamy	medium	acidic		3	China	Asia	23.9345	2.87213	29.7645	3.57174
201	Kamran, et al	2018	incubation	42	herbaceous plant	400	39	loamy	medium	acidic		3	China	Asia	23.9345	2.87213	28.1303	3.37564
202	Kamran, et al	2018	incubation	42	Manure	400	19.5	loamy	medium	acidic		3	China	Asia	23.9345	2.87213	27.1997	3.26397
203	Kamran, et al	2018	incubation	42	Manure	400	39	loamy	medium	acidic		3	China	Asia	23.9345	2.87213	34.894	4.18729
210	Kelly, et al	2015	pot	56	Herbaceous plant	600	48.75	clay		alkaline		4	USA	North America	24.3	4.66	33	3.82
211	Kelly, et al	2015	pot	56	Herbaceous plant	600	97.5	clay		alkaline		4	USA	North America	24.3	4.66	45.3	2.06
212	Kelly, et al	2015	pot	56	Herbaceous plant	600	195	clay		alkaline		4	USA	North America	24.3	4.66	53.8	6.84
213	Kelly, et al	2015	pot	56	Herbaceous plant	600	48.75	clay		acidic		3	USA	North America	61.7	1.76	57.3	2.4
214	Kelly, et al	2015	pot	56	Herbaceous plant	600	97.5	clay		acidic		3	USA	North America	61.7	1.76	70.7	1.34
215	Kelly, et al	2015	pot	56	Herbaceous plant	600	195	clay		acidic		3	USA	North America	61.7	1.76	78.7	2.66
216	Kongthod et all	2015	incubation	60	Wood	300	2.73	Loamy sand		acidic		3	Thailand	Asia	10.28	1.2336	12.95	1.554
217	Kongthod et all	2015	incubation	60	Herbaceous plant	300	0	Loamy sand		acidic		3	Thailand	Asia	10.28	1.2336	9.16	1.0992
224	Kraska et al	2016	field	360	Herbaceous plant	650	8.66667	loamy sand			Forage Crops	3	Poland	Europe	64.73	7.7676	69.53	8.3436
225	Kraska et al	2016	field	360	Herbaceous plant	650	17.3333	loamy sand			Forage Crops	3	Poland	Europe	64.73	7.7676	88.88	10.6656
226	Kraska et al	2016	field	360	Herbaceous plant	650	26	loamy sand			Forage Crops	3	Poland	Europe	64.73	7.7676	91.5	10.98
218	Kraska et al	2016	field	720	Herbaceous plant	650	8.66667	loamy sand			Forage Crops	3	Poland	Europe	54.99	6.5988	50.19	6.0228
219	Kraska et al	2016	field	720	Herbaceous plant	650	17.3333	loamy sand			Forage Crops	3	Poland	Europe	54.99	6.5988	68.95	8.274
220	Kraska et al	2016	field	720	Herbaceous plant	650	26	loamy sand			Forage Crops	3	Poland	Europe	54.99	6.5988	66.19	7.9428
221	Kraska et al	2016	field	1080	Herbaceous plant	650	8.66667	loamy sand			Forage Crops	3	Poland	Europe	58.53	7.0236	59.8	7.176
222	Kraska et al	2016	field	1080	Herbaceous plant	650	17.3333	loamy sand			Forage Crops	3	Poland	Europe	58.53	7.0236	74	8.88
223	Kraska et al	2016	field	1080	Herbaceous plant	650	26	loamy sand			Forage Crops	3	Poland	Europe	58.53	7.0236	76.57	9.1884
227	Laghari et al	2015	pot	56	Wood	400	13	sandy			Cereal Crops	3	China	Asia	1.6	0.192	2.2	0.264
228	Laghari et al	2015	pot	56	Wood	400	19.0667	sandy			Cereal Crops	3	China	Asia	1.6	0.192	2.7	0.324
229	Laghari et al	2015	pot	56	Wood	400	39	sandy			Cereal Crops	3	China	Asia	1.6	0.192	3.5	0.42
230	Laghari et al	2015	pot	56	Wood	400	13	sandy			Cereal Crops	3	China	Asia	3.4	0.408	4.4	0.528
231	Laghari et al	2015	pot	56	Wood	400	19.0667	sandy			Cereal Crops	3	China	Asia	3.4	0.408	5.8	0.696
232	Laghari et al	2015	pot	56	Wood	400	39	sandy			Cereal Crops	3	China	Asia	3.4	0.408	5.9	0.708
233	Laird, et al	2010	incubation	500	Wood	700	4.33333	fine-loam				6	USA	North America	98	11.76	95.66	11.4792
234	Laird, et al	2010	incubation	500	Wood	700	8.66667	fine-loam				6	USA	North America	98	11.76	105.66	12.6792
235	Laird, et al	2010	incubation	500	Wood	700	17.3333	fine-loam				6	USA	North America	98	11.76	117	14.04
236	Lentz and Ippolito	2012	field	365	Wood	500	19.4133	silt loam	very low	alkaline	Cereal Crops	3	Idaho	Pacific	41	4.92	43.2	5.184	25.2	3.024	28.4	3.408
237	Lentz and Ippolito	2012	field	730	Wood	500	19.4133	silt loam	very low	alkaline	Cereal Crops	3	Idaho	Pacific					29.2	3.504	19.8	2.376
238	Li, et al.	2016	pot	50	Herbaceous plant	360	19.5	silty clay loam (calcareous Cambisol)	medium	alkaline	Vegetables	8	china	Asia	15.05	1.806	16.52	1.9824	31.57	3.7884	31.57	3.7884
239	Liang	2014	field	1095	Herbaceous plant	400	26	calcareous soils			Cereal Crops	3	china	Asia	11.8	0.9	25.2	5.1
240	Liang	2014	field	1095	Herbaceous plant	400	52	calcareous soils			Cereal Crops	3	china	Asia	11.8	0.9	20.3	3.6
241	Liang	2014	field	1095	Herbaceous plant	400	78	calcareous soils			Cereal Crops	3	china	Asia	11.8	0.9	22.5	0.2
242	Lin et al	2017a	field	360	Manure	400	22.9667	red clay		acidic		3	china	Asia	11.7	1.404	23.72	2.8464	0.178	0.02136	0.53	0.0636
243	Lin et al	2017a	field	360	Herbaceous plant	400	22.9667	red clay		acidic		3	china	Asia	11.7	1.404	11.6244	1.39493	0.178	0.02136	0.088	0.01056
244	Liu, et al	2017b	pot	63	Herbaceous plant	400	8.66667	brown	very low	acidic		3	china	Asia	0.923077	0.110769	0.984615	0.118154
245	Liu, et al	2017b	pot	63	Herbaceous plant	400	17.3333	brown	very low	acidic		3	china	Asia	0.923077	0.110769	1.16923	0.140308
246	Liu, et al	2017b	pot	63	Herbaceous plant	400	34.6667	brown	very low	acidic		3	china	Asia	0.923077	0.110769	1.53846	0.184615
247	Liu, et al	2017b	pot	63	Herbaceous plant	400	8.66667	saline	medium	alkaline		3	china	Asia	1.72308	0.206769	2.03077	0.243692
248	Liu, et al	2017b	pot	63	Herbaceous plant	400	17.3333	saline	medium	alkaline		3	china	Asia	1.72308	0.206769	2.15385	0.258462
249	Liu, et al	2017b	pot	63	Herbaceous plant	400	34.6667	saline	medium	alkaline		3	china	Asia	1.72308	0.206769	2.52308	0.302769
250	Liu, et al	2017b	pot	63	Herbaceous plant	400	8.66667	red	low	alkaline		3	china	Asia	2.15385	0.258462	2.46154	0.295385
251	Liu, et al	2017b	pot	63	Herbaceous plant	400	17.3333	red	low	alkaline		3	china	Asia	2.15385	0.258462	2.89231	0.347077
252	Liu, et al	2017b	pot	63	Herbaceous plant	400	34.6667	red	low	alkaline		3	china	Asia	2.15385	0.258462	3.26154	0.391385
255	Liu, et al	2017a	field	100	Herbaceous plant	450	39	Site B	low	neutral	legume	3	china	Asia					71.72	3.06	78.77	2.62
256	Liu, et al	2017a	field	100	Herbaceous plant	450	39	Site B	low	neutral	legume	3	china	Asia					71.72	3.06	80.93	2.35
257	Liu, et al	2017a	field	100	Herbaceous plant	450	19.5	Site A	medium	alkaline	Cereal Crops	3	china	Asia					100.42	2.38	106.78	2.87
253	Liu, et al	2016	field	120	Wood	600	4.48933	gley paddy	low	acidic	Cereal Crops	3	china	Asia	8.14	0.9768	9.69	1.1628	27.72	3.3264	30.88	3.7056
254	Liu, et al	2016	field	120	Herbaceous plant	550	9.1	gley paddy	low	acidic	Cereal Crops	3	china	Asia	8.14	0.9768	10.9	1.308	27.72	3.3264	32.37	3.8844
258	Luo, et al	2014	pot	90	lignocellulosic waste	200	97.5	calcareous soil	medium	neutral	Cereal Crops	3	china	Asia	28.18	3.3816	68.1081	8.10811
259	Luo, et al	2014	pot	90	lignocellulosic waste	300	97.5	calcareous soil	medium	neutral	Cereal Crops	3	china	Asia	28.18	3.3816	90.8108	4.86486
260	Luo, et al	2014	pot	90	lignocellulosic waste	500	97.5	calcareous soil	medium	neutral	Cereal Crops	3	china	Asia	28.18	3.3816	77.8378	6.48649
261	Luo, et al	2014	pot	90	Herbaceous plant	200	97.5	calcareous soil	medium	neutral	Cereal Crops	3	china	Asia	28.18	3.3816	45.4054	3.24324
262	Luo, et al	2014	pot	90	Herbaceous plant	300	97.5	calcareous soil	medium	neutral	Cereal Crops	3	china	Asia	28.18	3.3816	74.5946	6.48649
263	Luo, et al	2014	pot	90	Herbaceous plant	500	97.5	calcareous soil	medium	neutral	Cereal Crops	3	china	Asia	28.18	3.3816	94.0541	3.24324
264	Luo, et al	2014	pot	90	Manure	200	97.5	calcareous soil	medium	neutral	Cereal Crops	3	china	Asia	28.18	3.3816	244.865	1.62162
265	Luo, et al	2014	pot	90	Manure	300	97.5	calcareous soil	medium	neutral	Cereal Crops	3	china	Asia	28.18	3.3816	246.486	19.4595
266	Luo, et al	2014	pot	90	Manure	500	97.5	calcareous soil	medium	neutral	Cereal Crops	3	china	Asia	28.18	3.3816	275.676	3.24324
267	Luo, et al	2014	pot	90	Herbaceous plant	200	97.5	calcareous soil	medium	neutral	Cereal Crops	3	china	Asia	28.18	3.3816	34.0541	4.86486
268	Luo, et al	2014	pot	90	Herbaceous plant	300	97.5	calcareous soil	medium	neutral	Cereal Crops	3	china	Asia	28.18	3.3816	40.5405	4.86486
269	Luo, et al	2014	pot	90	Herbaceous plant	500	97.5	calcareous soil	medium	neutral	Cereal Crops	3	china	Asia	28.18	3.3816	45.4054	3.24324
270	Luo, et al	2014	pot	90	Herbaceous plant	200	97.5	calcareous soil	medium	neutral	Cereal Crops	3	china	Asia	28.18	3.3816	79.4595	9.72973
271	Luo, et al	2014	pot	90	Herbaceous plant	300	97.5	calcareous soil	medium	neutral	Cereal Crops	3	china	Asia	28.18	3.3816	115.135	4.86486
272	Luo, et al	2014	pot	90	Herbaceous plant	500	97.5	calcareous soil	medium	neutral	Cereal Crops	3	china	Asia	28.18	3.3816	103.784	1.62162
273	Luo, et al	2014	pot	90	Herbaceous plant	200	97.5	calcareous soil	medium	neutral	Cereal Crops	3	china	Asia	28.18	3.3816	38.9189	3.24324
274	Luo, et al	2014	pot	90	Herbaceous plant	300	97.5	calcareous soil	medium	neutral	Cereal Crops	3	china	Asia	28.18	3.3816	58.3784	3.24324
275	Luo, et al	2014	pot	90	Herbaceous plant	500	97.5	calcareous soil	medium	neutral	Cereal Crops	3	china	Asia	28.18	3.3816	61.6216	4.86486
282	Lusiba et al	2017	field	120	Wood	550	4.33333	clay	medium	acidic	legume	3	South Africa	Africa	17.6964	2.12357	15.052	1.80624
283	Lusiba et al	2017	field	120	Wood	550	8.66667	clay	medium	acidic	legume	3	South Africa	Africa	17.6964	2.12357	17.0408	2.0449
284	Lusiba et al	2017	field	120	Wood	550	17.3333	clay	medium	acidic	legume	3	South Africa	Africa	17.6964	2.12357	15.0388	1.80466
285	Lusiba et al	2017	field	120	Wood	550	4.33333	loamy sand	medium	acidic	Legume	3	South Africa	Africa	27.02	3.2424	27.3104	3.27725
286	Lusiba et al	2017	field	120	Wood	550	8.66667	loamy sand	medium	acidic	Legume	3	South Africa	Africa	27.02	3.2424	25.9904	3.11885
287	Lusiba et al	2017	field	120	Wood	550	17.3333	loamy sand	medium	acidic	Legume	3	South Africa	Africa	27.02	3.2424	27.0904	3.25085
276	Lusiba et al	2017	field	150	Wood	550	4.33333	loamy sand	medium	acidic	Legume	3	South Africa	Africa	12.5572	1.50686	13.7452	1.64942
277	Lusiba et al	2017	field	150	Wood	550	8.66667	loamy sand	medium	acidic	Legume	3	South Africa	Africa	12.5572	1.50686	12.5968	1.51162
278	Lusiba et al	2017	field	150	Wood	550	17.3333	loamy sand	medium	acidic	Legume	3	South Africa	Africa	12.5572	1.50686	12.5176	1.50211
279	Lusiba et al	2017	field	150	Wood	550	4.33333	clay	medium	acidic	legume	3	South Africa	Africa	13.7452	1.64942	13.6748	1.64098
280	Lusiba et al	2017	field	150	Wood	550	8.66667	clay	medium	acidic	legume	3	South Africa	Africa	13.7452	1.64942	13.6044	1.63253
281	Lusiba et al	2017	field	150	Wood	550	17.3333	clay	medium	acidic	legume	3	South Africa	Africa	13.7452	1.64942	13.6044	1.63253
288	Ma and Matsunaka	2013	pot		Manure	450	27	acid soil	low	acidic	Cereal Crops	3	Japan	Asia					2.4	0.288	29.64	3.5568
289	Ma and Matsunaka	2013	pot		Manure	450	54	acid soil	low	acidic	Cereal Crops	3	Japan	Asia					2.4	0.288	42.29	5.0748
290	Macdonald	2014	pot	136	Manure	450	2.535	Acidic ferralsol	low	acidic	Cereal Crops	4	Australia	Australia	5.4	4.2	12.9	2.2
291	Macdonald	2014	pot	136	Manure	450	13.065	Acidic ferralsol	low	acidic	Cereal Crops	4	Australia	Australia	5.4	4.2	18.7	2
292	Macdonald	2014	pot	136	Manure	450	25.935	Acidic ferralsol	low	acidic	Cereal Crops	4	Australia	Australia	5.4	4.2	19.6	11
293	Macdonald	2014	pot	136	Herbaceous plant	450	2.535	Acidic ferralsol	low	acidic	Cereal Crops	4	Australia	Australia	5.4	4.2	9.4	6.2
294	Macdonald	2014	pot	136	Herbaceous plant	450	13.065	Acidic ferralsol	low	acidic	Cereal Crops	4	Australia	Australia	5.4	4.2	21.9	1.6
295	Macdonald	2014	pot	136	Herbaceous plant	450	25.935	Acidic ferralsol	low	acidic	Cereal Crops	4	Australia	Australia	5.4	4.2	17.9	10.4
296	Macdonald	2014	pot	136	Manure	450	2.535	Acidic arenosol	medium	acidic	Cereal Crops	4	Australia	Australia	14	5	14.3	2.8
297	Macdonald	2014	pot	136	Manure	450	13.065	Acidic arenosol	medium	acidic	Cereal Crops	4	Australia	Australia	14	5	19.4	7.2
298	Macdonald	2014	pot	136	Manure	450	25.935	Acidic arenosol	medium	acidic	Cereal Crops	4	Australia	Australia	14	5	42.2	12.2
299	Macdonald	2014	pot	136	Herbaceous plant	450	2.535	Acidic arenosol	medium	acidic	Cereal Crops	4	Australia	Australia	14	5	5.1	3
300	Macdonald	2014	pot	136	Herbaceous plant	450	13.065	Acidic arenosol	medium	acidic	Cereal Crops	4	Australia	Australia	14	5	10.8	6.6
301	Macdonald	2014	pot	136	Herbaceous plant	450	25.935	Acidic arenosol	medium	acidic	Cereal Crops	4	Australia	Australia	14	5	27.2	12.2
302	Macdonald	2014	pot	136	Manure	450	2.535	Alkaline calcisol	high	alkaline	Cereal Crops	4	Australia	Australia	30.6	8.4	21.3	5.8
303	Macdonald	2014	pot	136	Manure	450	13.065	Alkaline calcisol	high	alkaline	Cereal Crops	4	Australia	Australia	30.6	8.4	37.7	12.2
304	Macdonald	2014	pot	136	Manure	450	25.935	Alkaline calcisol	high	alkaline	Cereal Crops	4	Australia	Australia	30.6	8.4	44.6	11
305	Macdonald	2014	pot	136	Herbaceous plant	450	2.535	Alkaline calcisol	high	alkaline	Cereal Crops	4	Australia	Australia	30.6	8.4	23.9	8.4
306	Macdonald	2014	pot	136	Herbaceous plant	450	13.065	Alkaline calcisol	high	alkaline	Cereal Crops	4	Australia	Australia	30.6	8.4	36.6	47.4
307	Macdonald	2014	pot	136	Herbaceous plant	450	25.935	Alkaline calcisol	high	alkaline	Cereal Crops	4	Australia	Australia	30.6	8.4	39.8	18.8
308	Macdonald	2014	pot	136	Manure	450	2.535	Neutral vertisol	high	neutral	Cereal Crops	4	Australia	Australia	44.3	4.2	49.9	4
309	Macdonald	2014	pot	136	Manure	450	13.065	Neutral vertisol	high	neutral	Cereal Crops	4	Australia	Australia	44.3	4.2	51.9	5.6
310	Macdonald	2014	pot	136	Manure	450	25.935	Neutral vertisol	high	neutral	Cereal Crops	4	Australia	Australia	44.3	4.2	59.7	2.6
311	Macdonald	2014	pot	136	Herbaceous plant	450	2.535	Neutral vertisol	high	neutral	Cereal Crops	4	Australia	Australia	44.3	4.2	43.6	2
312	Macdonald	2014	pot	136	Herbaceous plant	450	13.065	Neutral vertisol	high	neutral	Cereal Crops	4	Australia	Australia	44.3	4.2	51.2	8.4
313	Macdonald	2014	pot	136	Herbaceous plant	450	25.935	Neutral vertisol	high	neutral	Cereal Crops	4	Australia	Australia	44.3	4.2	51.7	4.8
314	Madiba, et al	2016	pot	56	Manure	450	19.5	grey sand	high	acidic	Cereal Crops	4	Australia	Australia	6.8	0.816	15.39	1.8468	6.03111	0.723733	7.86222	0.943467
315	Madiba, et al	2016	pot	56	Manure	450	39	grey sand	high	acidic	Cereal Crops	4	Australia	Australia	6.8	0.816	18.48	2.2176	6.03111	0.723733	8.96	1.0752
316	Madiba, et al	2016	pot	56	Herbaceous plant	450	19.5	grey sand	high	acidic	Cereal Crops	4	Australia	Australia	6.8	0.816	17.16	2.0592	6.03111	0.723733	6.72889	0.807467
317	Madiba, et al	2016	pot	56	Herbaceous plant	450	39	grey sand	high	acidic	Cereal Crops	4	Australia	Australia	6.8	0.816	21.45	2.574	6.03111	0.723733	7.72889	0.927467
322	Major, et a	2010	field	365	Wood		17.3333	Oxisol	low	acidic	Cereal Crops	3	Colombia	south America	12.8	1.536	15.1	1.812	19.72	2.3664	16.81	2.0172
325	Major, et a	2010	field	365	Wood		6.93333	Oxisol	low	acidic	Cereal Crops	3	Colombia	south America					19.72	2.3664	21.66	2.5992
318	Major, et a	2010	field	730	Wood		6.93333	Oxisol	low	acidic	Cereal Crops	3	Colombia	south America					18.61	2.2332	20.42	2.4504
321	Major, et a	2010	field	730	Wood		17.3333	Oxisol	low	acidic	Cereal Crops	3	Colombia	south America	7.2	0.864	8.3	0.996	18.61	2.2332	24.44	2.9328
319	Major, et a	2010	field	1095	Wood		6.93333	Oxisol	low	acidic	Cereal Crops	3	Colombia	south America					16.52	1.9824	22.64	2.7168
320	Major, et a	2010	field	1095	Wood		17.3333	Oxisol	low	acidic	Cereal Crops	3	Colombia	south America					16.52	1.9824	23.2	2.784
323	Major, et a	2010	field	1460	Wood		6.93333	Oxisol	low	acidic	Cereal Crops	3	Colombia	south America	48.8	5.856	25.4	3.048
324	Major, et a	2010	field	1460	Wood		17.3333	Oxisol	low	acidic	Cereal Crops	3	Colombia	south America	48.8	5.856	27.4	3.288	2.71556	0.325867	5.43111	0.651733
326	Manolikaki et al	2017	pot	90	wood	300	39	loam soil	high	neutral	Forage Crops	3	Greece	Europe					2.35556	0.282667	3.80444	0.456533
327	Manolikaki et al	2017	pot	90	Herbaceous plant	300	39	loam soil	high	neutral	Forage Crops	3	Greece	Europe					2.35556	0.282667	2.89333	0.3472
328	Manolikaki et al	2017	pot	90	wood	300	39	sandy loam	low	alkaline		3	Greece	Europe					4.27111	0.512533	5.87556	0.705067
329	Manolikaki et al	2017	pot	90	Herbaceous plant	300	39	sandy loam	low	alkaline		3	Greece	Europe					4.27111	0.512533	5.70667	0.6848
332	Marchetti	2013	incubation	7	Manure	420	9.75	silty caly		alkaline		3	Italy	Europe	14.24	1.7088	57.22	6.8664
330	Marchetti	2013	incubation	14	Manure	420	9.75	silty caly		alkaline		3	Italy	Europe	12.43	1.4916	56.18	6.7416
331	Marchetti	2013	incubation	28	Manure	420	9.75	silty caly		alkaline		3	Italy	Europe	13.98	1.6776	47.12	5.6544
333	Marchetti	2013	incubation	60	Manure	420	9.75	silty caly		alkaline		3	Italy	Europe	15.28	1.8336	49.97	5.9964
334	Marchetti	2013	incubation	90	Manure	420	9.75	silty caly		alkaline		3	Italy	Europe	18.64	2.2368	55.15	6.618
335	Mete et al	2015	pot	120	Herbaceous plant	350	17.3333	sandy		alkaline		3	Bangladesh	Asia	63	42	110	8
336	Munda, et al	2016	pot		Herbaceous plant	300	0			neutral	Cereal Crops	4	India	Asia	8.35	1.002	15.42	1.8504	15.25	1.83	28.13	3.3756
337	Nabavinia	2015	pot	150	Herbaceous plant		2.145	Loamy sand	medium	alkaline		3	Iran	Asia	22	2.64	27	3.24
338	Naeem et al	2018	pot	105	Herbaceous plant	300	19.5	sandy clay loam	low	alkaline	Cereal Crops	4	Pakistan	Asia	6.25	0.25	9.63	0.26
339	Naeem et al	2017	incubation/pot	210	Herbaceous plant	300	19.5	sandy clay loam	low	alkaline	Cereal Crops	3	Pakistan	Asia	7.34232	0.881078	11.8802	1.42562	8.44	1.0128	11.42	1.3704
340	Naeem et al	2017	incubation/pot	210	Herbaceous plant	400	19.5	sandy clay loam	low	alkaline	Cereal Crops	3	Pakistan	Asia	7.34232	0.881078	10.7304	1.28764	8.44	1.0128	10.82	1.2984
341	Naeem et al	2017	incubation/pot	210	Herbaceous plant	500	19.5	sandy clay loam	low	alkaline	Cereal Crops	3	Pakistan	Asia	7.34232	0.881078	9.1595	1.09914	8.44	1.0128	9.9	1.188
348	Naeem et al	2017	incubation/pot	210	Herbaceous plant	300	19.5	sandy clay loam	low	alkaline	Cereal Crops	3	Pakistan	Asia	7.57739	0.909286	14.4322	1.73186	8.44	1.0128	12.32	1.4784
349	Naeem et al	2017	incubation/pot	210	Herbaceous plant	400	19.5	sandy clay loam	low	alkaline	Cereal Crops	3	Pakistan	Asia	7.57739	0.909286	13.2824	1.59389	8.44	1.0128	11.4	1.368
350	Naeem et al	2017	incubation/pot	210	Herbaceous plant	500	19.5	sandy clay loam	low	alkaline	Cereal Crops	3	Pakistan	Asia	7.57739	0.909286	11.0799	1.32959	8.44	1.0128	10.46	1.2552
342	Naeem et al	2017	incubation/pot	350	Herbaceous plant	300	19.5	sandy clay loam	low	alkaline	Cereal Crops	3	Pakistan	Asia	7.43737	0.892484	11.8669	1.42403	43.9	5.268	68.88	8.2656
343	Naeem et al	2017	incubation/pot	350	Herbaceous plant	400	19.5	sandy clay loam	low	alkaline	Cereal Crops	3	Pakistan	Asia	7.43737	0.892484	10.2991	1.23589	43.9	5.268	56.82	6.8184
344	Naeem et al	2017	incubation/pot	350	Herbaceous plant	500	19.5	sandy clay loam	low	alkaline	Cereal Crops	3	Pakistan	Asia	7.43737	0.892484	9.04401	1.08528	43.9	5.268	44.92	5.3904
345	Naeem et al	2017	incubation/pot	350	Herbaceous plant	300	19.5	sandy clay loam	low	alkaline	Cereal Crops	3	Pakistan	Asia	7.56717	0.90806	13.9989	1.67986	43.9	5.268	88.86	10.6632
346	Naeem et al	2017	incubation/pot	350	Herbaceous plant	400	19.5	sandy clay loam	low	alkaline	Cereal Crops	3	Pakistan	Asia	7.56717	0.90806	12.8501	1.54201	43.9	5.268	58.7	7.044
347	Naeem et al	2017	incubation/pot	350	Herbaceous plant	500	19.5	sandy clay loam	low	alkaline	Cereal Crops	3	Pakistan	Asia	7.56717	0.90806	10.9644	1.31573	43.9	5.268	53.94	6.4728
351	Naeem, et al.	2016	pot	45	Herbaceous plant	300	#VALUE!	sandy clay loam	low	alkaline	Cereal Crops	3	Pakistan	Asia					24	2.88	46.4	5.568
352	Naeem, et al.	2016	pot	45	Herbaceous plant	400	#VALUE!	sandy clay loam	low	alkaline	Cereal Crops	3	Pakistan	Asia					24	2.88	40.6	4.872
353	Naeem, et al.	2016	pot	45	Herbaceous plant	500	#VALUE!	sandy clay loam	low	alkaline	Cereal Crops	3	Pakistan	Asia					24	2.88	25.4	3.048
354	Olmo et al	2014	field	187	Wood	450	0	caly	medium	alkaline	Cereal Crops	4	Spain	Europe	12.8	0.8	21	2.6
355	Pandian et al	2016	field	1098	lignocellulosic waste	400	48.75	sandy loam	medium	acidic	legume	3	India	Asia	21.52	2.5824	22.4	2.688	6.97	0.76	8.91	0.86
356	Pandian et al	2016	field	1098	lignocellulosic waste	400	97.5	sandy loam	medium	acidic	legume	3	India	Asia	21.52	2.5824	24.16	2.8992	6.97	0.76	13.53	0.64
357	Pandian et al	2016	field	1098	Herbaceous plant	400	48.75	sandy loam	medium	acidic	legume	3	India	Asia	21.52	2.5824	23.72	2.8464	6.97	0.76	8.16	0.75
358	Pandian et al	2016	field	1098	Herbaceous plant	400	97.5	sandy loam	medium	acidic	legume	3	India	Asia	21.52	2.5824	25.48	3.0576	6.97	0.76	13.53	1.04
359	Pandian et al	2016	field	1098	herbaceous plant	400	48.75	sandy loam	medium	acidic	legume	3	India	Asia	21.52	2.5824	22.84	2.7408	6.97	0.76	8.16	0.53
360	Pandian et al	2016	field	1098	Wood	400	97.5	sandy loam	medium	acidic	legume	3	India	Asia	21.52	2.5824	23.28	2.7936	6.97	0.76	11.16	0.87
361	Pandian et al	2016	field	1098	herbaceous plant	400	48.75	sandy loam	medium	acidic	legume	3	India	Asia	21.52	2.5824	23.72	2.8464	6.97	0.76	7.94	0.97
362	Pandian et al	2016	field	1098	herbaceous plant	400	97.5	sandy loam	medium	acidic	legume	3	India	Asia	21.52	2.5824	25.04	3.0048	6.97	0.76	11.59	0.76
363	Prendergast-Miller, et al	2014	field	28	herbaceous plant	700	5.85	sandy loam	low	acidic	Cereal Crops	6	Australia	Australia	4.28	0.5136	4.88	0.5856	0.74	0.0888	1.12	0.1344
364	Prendergast-Miller, et al	2014	field	28	Wood	700	5.85	sandy loam	low	acidic	Cereal Crops	6	Australia	Australia	4.28	0.5136	4.97	0.5964	0.74	0.0888	0.73	0.0876
365	Purakayastha, et al	2015	incubation	365	Herbaceous plant	400	0	sandy loam	very low	alkaline		4	India	Asia	4.41	0.5292	11.03	1.3236
366	Purakayastha, et al	2015	incubation	365	lignocellulosic waste	400	0	sandy loam	very low	alkaline		4	India	Asia	4.41	0.5292	7.35	0.882
367	Purakayastha, et al	2015	incubation	365	Herbaceous plant	400	0	sandy loam	very low	alkaline		4	India	Asia	4.41	0.5292	8.82	1.0584
368	Purakayastha, et al	2015	incubation	365	Herbaceous plant	400	0	sandy loam	very low	alkaline		4	India	Asia	4.41	0.5292	6.61	0.7932
369	Rogovska	2014	Field	730	Wood	575	16.64	fine-loam				3	USA	North America	15.028	18.3	9.83	2.6
370	Rogovska	2014	Field	730	Wood	575	33.1933	fine-loam				3	USA	North America	15.028	18.3	10.75	6
371	Rogovska	2014	Field	730	Wood	575	49.8333	fine-loam				3	USA	North America	15.028	18.3	15.764	10.6
372	Rogovska	2014	Field	730	Wood	575	66.3867	fine-loam				3	USA	North America	15.028	18.3	11.532	1.5
373	Rogovska	2014	Field	730	Wood	575	83.0267	fine-loam				3	USA	North America	15.028	18.3	14.89	4
374	Si, et al.	2018	field	150	Herbaceous plant	650	0	silt loam	low	acidic	Cereal Crops	3	China	Asia					33.6	4.032	29.7	3.564
378	Sigua, et al.	2015	pot		Herbaceous plant	500	11.2667	Loamy sand	medium	acidic	Cereal Crops	4	USA	North America					5.5	3	4.6	2.3
379	Sigua, et al.	2015	pot		Herbaceous plant	500	11.2667	sandy loam	high	acidic	Cereal Crops	4	USA	North America					5.5	3	6.2	2.7
375	Sigua, et al.	2016	pot		Wood	350	34.6667	Loamy sand	medium	acidic	Cereal Crops	4	USA	North America					1.08	0.1296	2.27	0.2724
376	Sigua, et al.	2016	pot		Wood	350	34.6667	Loamy sand	medium	acidic	Cereal Crops	4	USA	North America					1.08	0.1296	2.14	0.2568
377	Sigua, et al.	2016	pot		Manure	350	34.6667	Loamy sand	medium	acidic	Cereal Crops	4	USA	North America					1.08	0.1296	0.8	0.096
380	Silva Gonzaga et al	2018	pot	60	lignocellulosic waste	500	4.33333	Loamy	high	acidic	Cereal Crops	4	USA	North America	25.6	0.7	25.1	0.5
381	Silva Gonzaga et al	2018	pot	60	lignocellulosic waste	500	8.66667	Loamy	high	acidic	Cereal Crops	4	USA	North America	25.6	0.7	21.1	0.6
382	Silva Gonzaga et al	2018	pot	60	lignocellulosic waste	500	17.3333	Loamy	high	acidic	Cereal Crops	4	USA	North America	25.6	0.7	20.9	0.5
383	Silva Gonzaga et al	2018	pot	60	lignocellulosic waste	500	52	Loamy	high	acidic	Cereal Crops	4	USA	North America	25.6	0.7	20	1.2
384	Silva Gonzaga et al	2018	pot	60	Wood	500	4.33333	Loamy	high	acidic	Cereal Crops	4	USA	North America	25.6	0.7	25.3	0.8
385	Silva Gonzaga et al	2018	pot	60	Wood	500	8.66667	Loamy	high	acidic	Cereal Crops	4	USA	North America	25.6	0.7	37.2	5
386	Silva Gonzaga et al	2018	pot	60	Wood	500	17.3333	Loamy	high	acidic	Cereal Crops	4	USA	North America	25.6	0.7	21.9	0.6
387	Silva Gonzaga et al	2018	pot	60	Wood	500	52	Loamy	high	acidic	Cereal Crops	4	USA	North America	25.6	0.7	20.5	0.6
388	Silva Gonzaga et al	2018	pot	60	Wood	500	4.33333	Loamy	high	acidic	Cereal Crops	4	USA	North America	25.6	0.7	26.4	0.9
389	Silva Gonzaga et al	2018	pot	60	Wood	500	8.66667	Loamy	high	acidic	Cereal Crops	4	USA	North America	25.6	0.7	26.9	0.2
390	Silva Gonzaga et al	2018	pot	60	Wood	500	17.3333	Loamy	high	acidic	Cereal Crops	4	USA	North America	25.6	0.7	28.8	1
391	Silva Gonzaga et al	2018	pot	60	Wood	500	52	Loamy	high	acidic	Cereal Crops	4	USA	North America	25.6	0.7	29	1.1
398	Slavich et al	2013	field	180	Manure	550	8.58	highly permeable ferrosol		acidic		3	Australia	Australia	18	2.16	21.08	2.5296	3.8	0.456	4.3	0.516
399	Slavich et al	2013	field	180	Wood	550	8.58	highly permeable ferrosol		acidic		3	Australia	Australia	18	2.16	16.988	2.03856	3.8	0.456	2.8	0.336
396	Slavich et al	2013	field	365	Manure	550	8.58	highly permeable ferrosol		acidic		3	Australia	Australia	15.14	1.8168	16.812	2.01744
397	Slavich et al	2013	field	365	Wood	550	8.58	highly permeable ferrosol		acidic		3	Australia	Australia	15.14	1.8168	14.92	1.7904
394	Slavich et al	2013	field	730	Manure	550	8.58	highly permeable ferrosol		acidic		3	Australia	Australia	14.656	1.75872	17.692	2.12304
395	Slavich et al	2013	field	730	Wood	550	8.58	highly permeable ferrosol		acidic		3	Australia	Australia	14.656	1.75872	14.92	1.7904
392	Slavich et al	2013	field	1095	Manure	550	8.58	highly permeable ferrosol		acidic		3	Australia	Australia	14.436	1.73232	17.12	2.0544
393	Slavich et al	2013	field	1095	Wood	550	8.58	highly permeable ferrosol		acidic		3	Australia	Australia	14.436	1.73232	14.348	1.72176
400	Steiner, et al.	2007	field	150	Wood		0	clay		acidic	Cereal Crops	5	Brasil	south America					7.14	0.8568	8.48	1.0176
401	Subedi et al	2016	incubation	100	Manure	400	39	sandy	medium	alkaline		4	Italy	Europe	16.8	2.016	123.1	14.772
402	Subedi et al	2016	incubation	100	Manure	600	39	sandy	medium	alkaline		4	Italy	Europe	16.8	2.016	149.9	17.988
403	Subedi et al	2016	incubation	100	Manure	400	39	sandy	medium	alkaline		4	Italy	Europe	16.8	2.016	148.1	17.772
404	Subedi et al	2016	incubation	100	Manure	600	39	sandy	medium	alkaline		4	Italy	Europe	16.8	2.016	139.3	16.716
405	Subedi et al	2016	incubation	100	Manure	400	39	silt loam	medium	acidic		4	Italy	Europe	27.6	3.312	115.9	13.908
406	Subedi et al	2016	incubation	100	Manure	600	39	silt loam	medium	acidic		4	Italy	Europe	27.6	3.312	120.9	14.508
407	Subedi et al	2016	incubation	100	Manure	400	39	silt loam	medium	acidic		4	Italy	Europe	27.6	3.312	98.7	11.844
408	Subedi et al	2016	incubation	100	Manure	600	39	silt loam	medium	acidic		4	Italy	Europe	27.6	3.312	108.4	13.008
409	Sukartono et al	2011	field	210	Manure	330	13.065	sandy loam	medium	acidic	Cereal Crops	3	Indonesia	Asia	21.7796	2.61355	22.9456	2.75347	12.25	1.47	16.81	2.0172
410	Sukartono et al	2011	field	210	lignocellulosic waste	280	13.065	sandy loam	medium	acidic	Cereal Crops	3	Indonesia	Asia	21.7796	2.61355	23.0512	2.76614	12.25	1.47	14.35	1.722
411	Sun et al	2016	field	60	lignocellulosic waste	300	19.5	alluvial soil	medium	alkaline		7	China	Asia	14.9	1.788	21.65	2.598
412	Sun et al	2016	field	60	lignocellulosic waste	300	19.5	alluvial soil	medium	alkaline		7	China	Asia	14.9	1.788	14.46	1.7352
413	Sun et al	2016	field	60	Herbaceous plant	300	9.75	alluvial soil	medium	alkaline		7	China	Asia	14.9	1.788	14.5	1.74
414	Sun et al	2016	field	60	Herbaceous plant	300	19.5	alluvial soil	medium	alkaline		7	China	Asia	14.9	1.788	16.84	2.0208
415	Sun et al	2016	field	60	Herbaceous plant	300	39	alluvial soil	medium	alkaline		7	China	Asia	14.9	1.788	19.98	2.3976
420	Tian	2018	field	365	Herbaceous plant	450	4.33333	silt loam	high	alkaline	Fiber Crops	3	China	Asia	32.07	3.8484	31.61	3.7932
421	Tian	2018	field	365	Herbaceous plant	450	8.66667	silt loam	high	alkaline	Fiber Crops	3	China	Asia	32.07	3.8484	30.97	3.7164
422	Tian	2018	field	365	Herbaceous plant	450	17.3333	silt loam	high	alkaline	Fiber Crops	3	China	Asia	32.07	3.8484	29.98	3.5976
417	Tian	2018	field	730	Herbaceous plant	450	4.29	silt loam	high	alkaline	Fiber Crops	3	China	Asia	31.24	3.7488	30.19	3.6228
418	Tian	2018	field	730	Herbaceous plant	450	8.58	silt loam	high	alkaline	Fiber Crops	3	China	Asia	31.24	3.7488	27.58	3.3096
419	Tian	2018	field	730	Herbaceous plant	450	17.355	silt loam	high	alkaline	Fiber Crops	3	China	Asia	31.24	3.7488	26.11	3.1332
416	Tian	2018	field	1098	Herbaceous plant	450	4.29	silt loam	high	alkaline	Fiber Crops	3	China	Asia	27.9	3.348	27.89	3.3468
423	Tian	2018	field	1098	Herbaceous plant	450	8.58	silt loam	high	alkaline	Fiber Crops	3	China	Asia	32.07	3.8484	26.58	3.1896
424	Tian	2018	field	1098	Herbaceous plant	450	17.355	silt loam	high	alkaline	Fiber Crops	3	China	Asia	32.07	3.8484	25.43	3.0516
425	Usman, et al.	2016	pot	80	Wood	400	78	sandy	medium	alkaline	Vegetables	3	Saudi Arabia	Asia	21.9	2.628	19.7	2.364	1.82	0.2184	2.62	0.3144
426	Usman, et al.	2016	pot	80	Wood	400	156	sandy	medium	alkaline	Vegetables	3	Saudi Arabia	Asia	21.9	2.628	20	2.4	1.82	0.2184	3.42	0.4104
427	Uzoma et al	2011	pot	85	Manure	500	8.66667	sandy	high	acidic	Cereal Crops	4	Japan	Asia	120	14.4	150	18	2.85	0.342	4.25	0.51
428	Uzoma et al	2011	pot	85	Manure	500	13	sandy	high	acidic	Cereal Crops	4	Japan	Asia	120	14.4	180	21.6	2.85	0.342	8.98	1.0776
429	Uzoma et al	2011	pot	85	Manure	500	17.3333	sandy	high	acidic	Cereal Crops	4	Japan	Asia	120	14.4	160	19.2	2.85	0.342	7.84	0.9408
430	Walter and Rao	2015	field	85	Wood	550	4.33333		very low	acidic	sugar crop	3	Papua New Guinea	Australia					9.05	1.086	9.68	1.1616
431	Walter and Rao	2015	field	85	Herbaceous plant	550	4.33333		very low	acidic	sugar crop	3	Papua New Guinea	Australia					9.05	1.086	8.83	1.0596
436	Warnock et al.	2010	field	30	lignocellulosic waste	360	5.265	floodplain	very low	alkaline		3	Colombia	south America	6.43	0.7716	7.2	0.864
437	Warnock et al.	2010	field	30	lignocellulosic waste	400	5.265	floodplain	very low	alkaline		3	Colombia	south America	6.43	0.7716	10.5	1.26
438	Warnock et al.	2010	field	30	lignocellulosic waste	430	5.265	floodplain	very low	alkaline		3	Colombia	south America	6.43	0.7716	13.4	1.608
432	Warnock et al.	2010	pot	30	Wood	600	9.75	floodplain	very low	alkaline		10	Colombia	south America	3.43	0.4116	3.26	0.3912
433	Warnock et al.	2010	pot	30	Wood	600	19.5	floodplain	very low	alkaline		10	Colombia	south America	3.43	0.4116	2.34	0.2808
434	Warnock et al.	2010	pot	30	Wood	600	39	floodplain	very low	alkaline		10	Colombia	south America	3.43	0.4116	2.46	0.2952
435	Warnock et al.	2010	pot	30	Wood	600	78	floodplain	very low	alkaline		10	Colombia	south America	3.43	0.4116	2.28	0.2736
439	Warnock et al.	2010	field	270	Wood	450	14.04	tropeptic haplustox	low	acidic		3	Colombia	south America	6.43	0.7716	7.72	0.9264
440	Warnock et al.	2010	field	270	Wood	450	28.08	tropeptic haplustox	low	acidic		3	Colombia	south America	6.43	0.7716	10.5	1.26
441	Warnock et al.	2010	field	270	Wood	450	140.4	tropeptic haplustox	low	acidic		3	Colombia	south America	6.43	0.7716	13.4	1.608
442	Warren et al.	2009	incubation	145	Manure	400	7.215		very low	acidic		3	Italy	Europe	1.4	0.168	65	7.8
443	Warren et al.	2009	incubation	145	Manure	400	7.215		low	acidic		3	Netherland	Europe	5.3	0.636	70.8	8.496
444	Warren et al.	2009	incubation	145	Manure	400	7.215		medium	alkaline		3	Germany	Europe	11	1.32	13.1	1.572
445	Warren et al.	2009	incubation	145	Manure	400	7.215		low	acidic		3	hungary	Europe	11.2	1.344	146.7	17.604
446	Warren et al.	2009	incubation	145	Manure	400	7.215		medium	acidic		3	Zambia	Africa	12.1	1.452	47.1	5.652
447	Warren et al.	2009	incubation	145	Manure	400	7.215		medium	acidic		3	Kenya	Africa	12.8	1.536	44	5.28
448	Warren et al.	2009	incubation	145	Manure	400	7.215		medium	alkaline		3	Cameroon	Africa	13.4	1.608	14.9	1.788
449	Warren et al.	2009	incubation	145	Manure	400	7.215		medium	neutral		3	Israel	Asia	13.9	1.668	25.6	3.072
450	Warren et al.	2009	incubation	145	Manure	400	7.215		high	neutral		3	UK	Europe	39.2	4.704	41.2	4.944
451	Warren et al.	2009	incubation	145	Manure	400	7.215		high	alkaline		3	UK	Europe	46.6	5.592	44.7	5.364
452	Warren et al.	2009	incubation	145	Manure	400	7.215		high	acidic		3	UK	Europe	50.2	6.024	68.7	8.244
453	Warren et al.	2009	incubation	145	Manure	400	7.215		high	acidic		3	hungary	Europe	67.7	8.124	127.8	15.336
454	Werner, et al.	2018	pot	56	Herbaceous plant	450	19.5	sandy loam	very low	acidic	Cereal Crops	5	Germany	Europe					8.89	1.0668	17.77	2.1324
455	Xu et al	2014	pot	150	lignocellulosic waste	600	7.3125	red ferrosol	very low	acidic	legume	4	Australia	Australia	2.2695	0.7	2.252	0.2252
456	Xu et al	2014	pot	150	lignocellulosic waste	600	14.625	red ferrosol	very low	acidic	legume	4	Australia	Australia	2.2695	0.7	2.0665	0.20665
457	Xu et al	2014	pot	150	lignocellulosic waste	600	29.25	red ferrosol	very low	acidic	legume	4	Australia	Australia	2.2695	0.7	2.5425	0.25425
458	Xu et al	2014	pot	150	lignocellulosic waste	600	58.5	red ferrosol	very low	acidic	legume	4	Australia	Australia	2.2695	0.7	2.952	0.2952
459	Xu et al	2014	pot	150	lignocellulosic waste	600	117	red ferrosol	very low	acidic	legume	4	Australia	Australia	2.2695	0.7	2.9905	0.29905
460	Xu et al	2014	pot	150	lignocellulosic waste	600	7.3125	redoxi-hydrosol	low	acidic	legume	4	Australia	Australia	6.48	1	6.865	0.6865
461	Xu et al	2014	pot	150	lignocellulosic waste	600	14.625	redoxi-hydrosol	low	acidic	legume	4	Australia	Australia	6.48	1	7.425	0.7425
462	Xu et al	2014	pot	150	lignocellulosic waste	600	29.25	redoxi-hydrosol	low	acidic	legume	4	Australia	Australia	6.48	1	7.845	0.7845
463	Xu et al	2014	pot	150	lignocellulosic waste	600	58.5	redoxi-hydrosol	low	acidic	legume	4	Australia	Australia	6.48	1	8.195	0.8195
464	Xu et al	2014	pot	150	lignocellulosic waste	600	117	redoxi-hydrosol	low	acidic	legume	4	Australia	Australia	6.48	1	11.205	1.1205
465	Yamato et al	2006	field	90	Wood	360	5.265	garden offarm house	medium	acidic	Legume	3	Japan	Asia	30.76	3.6912	51.792	6.21504
466	Yamato et al	2006	field	90	Wood	360	5.265	garden offarm house	medium	acidic	Cereal Crops	3	Japan	Asia	30.98	3.7176	46.688	5.60256
467	Yamato et al	2006	field	90	Wood	360	5.265	farm land reclaimed from grass land	high	acidic	Cereal Crops	3	Japan	Asia	58.964	7.07568	48.492	5.81904
468	Yamato et al	2006	field	90	Wood	360	5.265	garden reclaimed from chicken farm	high	acidic	Cereal Crops	3	Japan	Asia	61.208	7.34496	67.104	8.05248
469	Yamato et al	2006	field	90	Wood	360	5.265	garden offarm house	medium	acidic	Legume	3	Japan	Asia	71.9	8.628	88.84	10.6608
470	Yamato et al	2006	field	90	Wood	360	5.265	garden reclaimed from chicken farm	high	acidic	Legume	3	Japan	Asia	77.928	9.35136	94.208	11.305
471	Yamato et al	2006	field	90	Wood	360	5.265	garden reclaimed from chicken farm	high	acidic	Legume	3	Japan	Asia	142.828	17.1394	167.864	20.1437
472	Yang et al	2015a	pot	60	Wood		195	Fe-leachi-Stagnic Anthrosols	high	acidic	Sugar crop	5	China	Asia	23.1348	2.77618	26.2148	3.14578
473	Yang et al	2015a	pot	60	Wood		390	Fe-leachi-Stagnic Anthrosols	high	acidic	Sugar crop	5	China	Asia	23.1348	2.77618	30.4652	3.65582
474	Zhai	2015	incubation	42	Herbaceous plant	400	39	Red earth				3	China	Asia	1.32075	0.158491	13.8679	1.66415
475	Zhai	2015	incubation	42	Herbaceous plant	400	78	Red earth				3	China	Asia	1.32075	0.158491	31.6981	3.80377
476	Zhai	2015	incubation	42	Herbaceous plant	400	156	Red earth				3	China	Asia	1.32075	0.158491	52.8302	6.33962
477	Zhai	2015	incubation	42	Herbaceous plant	400	39	Fluvo-aquic soil				3	China	Asia	12.0268	1.44321	50.4191	6.0503
478	Zhai	2015	incubation	42	Herbaceous plant	400	78	Fluvo-aquic soil				3	China	Asia	12.0268	1.44321	88.8419	10.661
479	Zhai	2015	incubation	42	Herbaceous plant	400	156	Fluvo-aquic soil				3	China	Asia	12.0268	1.44321	131.97	15.8364
480	Zhang	2016	pot		Herbaceous plant	550	19.5	typic dystrochrept	high	neutral	Stimulate Crops	15	China	Asia	81.97	9.8364	87.4	10.488	0.01824	2.4	0.0172	2.22
481	Zhang	2016	pot		Herbaceous plant	550	39	typic dystrochrept	high	neutral	Stimulate Crops	15	China	Asia	81.97	9.8364	92.26	11.0712	0.01824	2.4	0.01656	0.0019872
482	Zhang	2016	pot		Herbaceous plant	550	97.5	typic dystrochrept	high	neutral	Stimulate Crops	15	China	Asia	81.97	9.8364	118.88	14.2656	0.01824	2.4	0.0181	0.002172
483	Zhao et al	2014b	incubation	14	Herbaceous plant	500	9.75	Red soil	low	acidic		3	China	Asia	6.02	0.7224	6.94	0.8328
484	Zhao et al	2014b	incubation	14	Herbaceous plant	500	19.5	Red soil	low	acidic		3	China	Asia	6.02	0.7224	8.16	0.9792
485	Zhao et al	2014b	incubation	14	Herbaceous plant	500	39	Red soil	low	acidic		3	China	Asia	6.02	0.7224	7.91	0.9492
486	Zhao et al	2014b	incubation	14	Herbaceous plant	500	97.5	Red soil	low	acidic		3	China	Asia	6.02	0.7224	12.7	1.524
487	Zhao et al	2014b	incubation	14	Herbaceous plant	500	9.75	Alluvial soil	low	alkaline		3	China	Asia	10	1.2	10.96	1.3152
488	Zhao et al	2014b	incubation	14	Herbaceous plant	500	19.5	Alluvial soil	low	alkaline		3	China	Asia	10	1.2	13.2	1.584
489	Zhao et al	2014b	incubation	14	Herbaceous plant	500	39	Alluvial soil	low	alkaline		3	China	Asia	10	1.2	15.46	1.8552
490	Zhao et al	2014b	incubation	14	Herbaceous plant	500	97.5	Alluvial soil	low	alkaline		3	China	Asia	10	1.2	25.36	3.0432
491	Zhao et al	2014a	pot	360	Herbaceous plant	500	1.95	oxisols		acidic	Cereal Crops	3	China	Asia	26.022	2.7	28.598	1.7
492	Zhao et al	2014a	pot	360	Herbaceous plant	500	19.5	oxisols		acidic	Cereal Crops	3	China	Asia	26.022	2.7	50.264	9.3
493	Zhao et al	2014a	pot	360	Herbaceous plant	500	1.95	oxisols		acidic	Cereal Crops	3	China	Asia	28.736	7.3	27.586	3.8
494	Zhao et al	2014a	pot	360	Herbaceous plant	500	19.5	oxisols		acidic	Cereal Crops	3	China	Asia	28.736	7.3	34.992	6.6
495	Zhao et al	2014a	pot	360	Herbaceous plant	500	1.95	Cambosols		alkaline	Cereal Crops	3	China	Asia	43.456	5.5	43.502	3.7
496	Zhao et al	2014a	pot	360	Herbaceous plant	500	19.5	Cambosols		alkaline	Cereal Crops	3	China	Asia	43.456	5.5	49.206	6.1
497	Zhao et al	2014a	pot	360	Herbaceous plant	500	1.95	Cambosols		alkaline	Cereal Crops	3	China	Asia	46.584	6.6	42.26	7.4
498	Zhao et al	2014a	pot	360	Herbaceous plant	500	19.5	Cambosols		alkaline	Cereal Crops	3	China	Asia	46.584	6.6	59.51	7.2
499	Zhao, et al.	2014c	pot	150	Herbaceous plant	500	3.25				Cereal Crops	3	China	Asia					67.5556	17	75.1111	26
500	Zhao, et al.	2014c	pot	150	Herbaceous plant	500	3.9				Cereal Crops	3	China	Asia					67.5556	17	93.7778	17
501	Zhao, et al.	2014c	pot	150	Herbaceous plant	500	7.8				Cereal Crops	3	China	Asia					67.5556	17	87.5556	7.3
502	Zhao, et al.	2014c	pot	150	Herbaceous plant	500	3.25				Cereal Crops	3	China	Asia					168	67	165.778	38
503	Zhao, et al.	2014c	pot	150	Herbaceous plant	500	3.9				Cereal Crops	3	China	Asia					168	67	168.889	34
504	Zhao, et al.	2014c	pot	150	Herbaceous plant	500	7.8				Cereal Crops	3	China	Asia					168	67	189.778	62
505	Zhu et al	2014	pot	46	Herbaceous plant	400	21.45	Latosolic red soil	very low	acidic	Cereal Crops	4	China	Asia	1.4	0.1	3.4	1.3
506	Zhu et al	2014	pot	46	Herbaceous plant	400	21.45	Red soil	medium	acidic	Cereal Crops	4	China	Asia	12.5	0.8	16.4	0.7
507	Zhu et al	2014	pot	46	Herbaceous plant	400	21.45	Red soil	medium	acidic	Cereal Crops	4	China	Asia	18.1	0.7	21.1	2.3
508	Zhu et al	2014	pot	46	Herbaceous plant	400	21.45	Red soil	high	acidic	Cereal Crops	4	China	Asia	23.2	0.9	26.8	2.8
509	Zhu et al	2014	pot	46	Herbaceous plant	400	21.45	Latosolic red soil	high	acidic	Cereal Crops	4	China	Asia	51.8	1.3	56.2	1
510	Zhu et al	2014	pot	46	Herbaceous plant	400	21.45	Red soil	high	acidic	Cereal Crops	4	China	Asia	65.3	2	63.4	7.3
511	Zhu et al	2014	pot	46	Herbaceous plant	400	21.45	Red soil	high	acidic	Cereal Crops	4	China	Asia	207.4	13.7	217.6	10
512	Zolfi-Bavariani et al	2014	incubation	150	Manure	200	39	coarse-loamy	low	alkaline		3	Iran	Asia	3.54	0.4248	106	12.72
513	Zolfi-Bavariani et al	2014	pot	150	Manure	300	39	coarse-loamy	low	alkaline		3	Iran	Asia	3.54	0.4248	125	15
514	Zolfi-Bavariani et al	2014	pot	150	Manure	400	39	coarse-loamy	low	alkaline		3	Iran	Asia	3.54	0.4248	107	12.84
515	Zwetsloot, et al	2016	pot	35	Wood	750	0	clay	low	acidic	Cereal Crops	5	Ethiopia	Africa					2.72727	0.327273	6.36364	0.763636
516	Zwetsloot, et al	2016	pot	35	Wood	750	0	clay	low	acidic	Cereal Crops	5	Ethiopia	Africa					2.72727	0.327273	6.81818	0.818182

## Sheet: Reference
Reference
Abujabhah, I. S., Doyle, R., Bound, S. A., Bowman, J. P., 2016. The effect of biochar loading rates on soil fertility, soil biomass, potential nitrification, and soil community metabolic profiles in three different soils. Journal of Soils and Sediments, 16, 2211-2222.
Agegnehu, G., Bass, A. M., Nelson, P. N., Bird, M. I., 2016. Benefits of biochar, compost and biochar-compost for soil quality, maize yield and greenhouse gas emissions in a tropical agricultural soil. Science of the Total Environment, 543, 295-306.
Agegnehu, G., Bird, M. I., Nelson, P. N., Bass, A. M., 2015. The ameliorating effects of biochar and compost on soil quality and plant growth on a Ferralsol. Soil Research, 53, 1-12.
Ahmed, H. P., & Schoenau, J. J., 2015. Effects of biochar on yield, nutrient recovery, and soil properties in a canola (brassica napus l)-wheat (triticum aestivum l) rotation grown under controlled environmental conditions. Bioenergy Research, 8, 1183-1196.
min, A. E.-E. A. Z., & Eissa, M. A., 2017. Biochar effects on nitrogen and phosphorus use efficiencies of zucchini plants grown in a calcareous sandy. Journal of Soil Science and Plant Nutrition, 17, 912-921.
Antonio Alburquerque, J., Cabello, M., Avelino, R., Barron, V., Carmen del Campillo, M., Torrent, J., 2015. Plant growth responses to biochar amendment of Mediterranean soils deficient in iron and phosphorus. Journal of Plant Nutrition and Soil Science, 178, 567-575.
Arif, M., Ilyas, M., Riaz, M., Ali, K., Shan, K., Haq, I. U., Fahad, S., 2017. Biochar improves phosphorus use efficiency of organic-inorganic fertilizers, maize-wheat productivity and soil quality in a low fertility alkaline soil. Field Crops Research, 214, 25-37.
Beheshti, M., Etesami, H., & Alikhani, H. A., 2017. Interaction study of biochar with phosphate-solubilizing bacterium on phosphorus availability in calcareous soil. Archives of Agronomy and Soil Science, 63, 1572-1581.
Blackwell, P., Joseph, S., Munroe, P., Anawar, H. M., Storer, P., Gilkes, R. J., Solaiman, Z. M., 2015. Influences of biochar and biochar-mineral complex on mycorrhizal colonisation and nutrition of wheat and sorghum. Pedosphere, 25, 686-695.
Boersma, M., Wrobel-Tobiszewska, A., Murphy, L., Eyles, A., 2017. Impact of biochar application on the productivity of a temperate vegetable cropping system. New Zealand Journal of Crop and Horticultural Science, 45, 277-288.
Brantley, K. E., Savin, M. C., Brye, K. R., & Longer, D. E., 2016. Nutrient availability and corn growth in a poultry litter biochar-amended loam soil in a greenhouse experiment. Soil Use and Management, 32, 279-288.
C Suddick, E., & Six, J., 2013. An estimation of annual nitrous oxide emissions and soil quality following the amendment of high temperature walnut shell biochar and compost to a small scale vegetable crop rotation, Science of the Total Environment 465, 298–307.
Cavoski, I., Al Chami, Z., Jarrar, M., Mondelli, D., 2016. Solutions for soil fertility management to overcome the challenges of the Mediterranean organic agriculture: tomato plant case study. Soil Research, 54, 125-133.
Ch'ng, H. Y., Ahmed, O. H., Ab Majid, N. M., 2016. Improving phosphorus availability, nutrient uptake and dry matter production of zea mays l. on a tropical acid soil using poultry manure biochar and pineapple leaves compost. Experimental Agriculture, 52, 447-465.
Chan, K. Y., Van Zwieten, L., Meszaros, I., Downie, A., Joseph, S., 2007. Agronomic values of greenwaste biochar as a soil amendment. Australian Journal of Soil Research, 45, 629-634.
Chan, K. Y., Van Zwieten, L., Meszaros, I., Downie, A., Joseph, S., 2008. Using poultry litter biochars as soil amendments. Australian Journal of Soil Research, 46, 437-444.
Chathurika, J. A. S., Kumaragamage, D., Zvomuya, F., Akinremi, O. O., Flaten, D. N., Indraratne, S. P., Dandeniya, W. S., 2016. Woodchip biochar with or without synthetic fertilizers affects soil properties and available phosphorus in two alkaline, chernozemic soils. Canadian Journal of Soil Science, 96, 472-484.
Chintala, R., Mollinedo, J., Schumacher, T. E., Malo, D. D., Julson, J. L., 2014. Effect of biochar on chemical properties of acidic soil. Archives of Agronomy and Soil Science, 60, 393-404.
Dai, Z., Meng, J., Muhammad, N., Liu, X., Wang, H., He, Y., Brookes, P. C., Xu, J., 2013. The potential feasibility for soil improvement, based on the properties of biochars pyrolyzed from different feedstocks. Journal of Soils and Sediments, 13, 989-1000.
Deenik, J. L., & Cooney, M. J., 2016. The potential benefits and limitations of corn cob and sewage sludge biochars in an infertile oxisol. Sustainability, 8, 131.
Faloye, O. T., Alatise, M. O., Ajayi, A. E., Ewulo, B. S., 2017. Synergistic effects of biochar and inorganic fertiliser on maize (zea mays) yield in an alfisol under drip irrigation. Soil & Tillage Research, 174, 214-220.
Fang, B., Lee, X., Zhang, J., Li, Y., Zhang, L., Cheng, J., Wang, B., Cheng, H., 2016. Impacts of straw biochar additions on agricultural soil quality and greenhouse gas fluxes in karst area, Southwest China. Soil Science and Plant Nutrition, 62, 526-533.
Faria, W. M., de Figueiredo, C. C., Coser, T. R., Vale, A. T., Schneider, B. G., 2018. Is sewage sludge biochar capable of replacing inorganic fertilizers for corn production? Evidence from a two-year field experiment. Archives of Agronomy and Soil Science, 64, 505-519.
Gaskin, J. W., Speir, R. A., Harris, K., Das, K. C., Lee, R. D., Morris, L. A., Fisher, D. S., 2010. Effect of peanut hull and pine chip biochar on soil nutrients, corn nutrient status, and yield. Agronomy Journal, 102, 623-633.
Gerdelidani, A. F., & Hosseini, H. M., 2018. Effects of sugar cane bagasse biochar and spent mushroom compost on phosphorus fractionation in calcareous soils. Soil Research, 56, 136-144.
Hamdani, S. A. F., Aon, M., Ali, L., Aslam, Z., Khalid, M., Naveed, M., 2017. Application of dalbergia sissoo biochar enhanced wheat growth, yield and nutrient recovery under reduced fertilizer doses in calcareous soil. Pakistan Journal of Agricultural Sciences, 54, 107-115.
Hansen, V., Muller-Stover, D., Imparato, V., Krogh, P. H., Jensen, L. S., Dolmer, A., Hauggaard-Nielsen, H., 2017. The effects of straw or straw-derived gasification biochar applications on soil quality and crop productivity: A farm case study. Journal of Environmental Management, 186, 88-95.
Hong, C., & Lu, S., 2018. Does biochar affect the availability and chemical fractionation of phosphate in soils? Environmental Science and Pollution Research, 25, 8725-8734.
Inal, A., Gunes, A., Sahin, O., Taskin, M. B., Kaya, E. C., 2015. Impacts of biochar and processed poultry manure, applied to a calcareous soil, on the growth of bean and maize. Soil Use and Management, 31, 106-113.
Jin, Y., Liang, X., He, M., Liu, Y., Tian, G., Shi, J., 2016. Manure biochar influence upon soil properties, phosphorus distribution and phosphatase activities: a microcosm incubation study. Chemosphere, 142, 128-135.
Jing, Z., Chen, R., Wei, S., Lin, X., 2017. Biochar functions as phosphorous fertilizers in an alkaline alluvial soil. Communications in Soil Science and Plant Analysis, 48, 2455-2463.
Jones, D. L., Rousk, J., Edwards-Jones, G., DeLuca, T. H., Murphy, D. V., 2012. Biochar-mediated changes in soil quality and plant growth in a three year field trial. Soil Biology & Biochemistry, 45, 113-124.
Kamran, M. A., Jiang, J., Li, J.-y., Shi, R.-y., Mehmood, K., Baquy, M. A.-A., Xu, R.-k., 2018. Amelioration of soil acidity, Olsen-P, and phosphatase activity by manure- and peat-derived biochars in different acidic soils. Arabian Journal of Geosciences, 11, 272.
Kelly, C. N., Calderon, F. C., Acosta-Martinez, V., Mikha, M. M., Benjamin, J., Rutherford, D. W., Rostad, C. E., 2015. Switchgrass biochar effects on plant biomass and microbial dynamics in two soils from different regions. Pedosphere, 25, 329-342.
Kongthod, T., Thanachit, S., Anusontpornperm, S., Wirlyakitnateekul, W., 2015. Effects of biochars and other organic soil amendments on plant nutrient availability in an ustoxic quartzipsamment. Pedosphere, 25, 790-798.
Kraska, P., Oleszczuk, P., Andruszczak, S., Kwiecinska-Poppe, E., Rozylo, K., Palys, E., Gierasimiuk, P., Michalojc, Z., 2016. Effect of various biochar rates on winter rye yield and the concentration of available nutrients in the soil. Plant Soil and Environment, 62, 483-489.
Laghari, M., Mirjat, M. S., Hu, Z., Fazal, S., Xiao, B., Hu, M., Chen, Z., Guo, D., 2015. Effects of biochar application rate on sandy desert soil properties and sorghum growth. Catena, 135, 313-320.
Laird, D. A., Fleming, P., Davis, D. D., Horton, R., Wang, B., Karlen, D. L., 2010. Impact of biochar amendments on the quality of a typical Midwestern agricultural soil. Geoderma, 158, 443-449.
Lentz, R. D., & Ippolito, J. A., 2012. Biochar and manure affect calcareous soil and corn silage nutrient concentrations and uptake. Journal of Environmental Quality, 41, 1033-1043.
Li, Z.-F., Wang, Q., Zhang, W.-J., Du, Z.-L., He, X.-H., Zhang, Q.-Z., 2016. Contributions of nutrients in biochar to increase spinach production: a Pot Experiment. Communications in Soil Science and Plant Analysis, 47, 2003-2007.
Liang, F., Li, G.-t., Lin, Q.-m., & Zhao, X.-r., 2014. Crop yield and soil properties in the first 3 years after biochar application to a calcareous soil. Journal of Integrative Agriculture, 13, 525-532.
Lin, Z., Liu, Q., Liu, G., Cowie, A. L., Bei, Q., Liu, B., Wang, X., Ma, J., Zhu, J., Xie, Z., 2017. Effects of different biochars on pinus elliottii growth, n use efficiency, soil N2O and CH4 emissions and c storage in a subtropical area of China. Pedosphere, 27, 248-261.
Liu, L., Wang, Y., Yan, X., Li, J., Jiao, N., Hu, S., 2017. Biochar amendments increase the yield advantage of legume-based intercropping systems over monoculture. Agriculture Ecosystems & Environment, 237, 16-23.
Liu, S., Meng, J., Jiang, L., Yang, X., Lan, Y., Cheng, X., Chen, W., 2017. Rice husk biochar impacts soil phosphorous availability, phosphatase activities and bacterial community characteristics in three different soil types. Applied Soil Ecology, 116, 12-22.
Liu, Y., Lu, H., Yang, S., Wang, Y., 2016. Impacts of biochar addition on rice yield and soil properties in a cold waterlogged paddy for two crop seasons. Field Crops Research, 191, 161-167.
Luo, Y., Jiao, Y.-j., Zhao, X.-r., Li, G.-t., Zhao, L.-x., Meng, H.-b., 2014. Improvement to maize growth caused by biochars derived from six feedstocks prepared at three different temperatures. Journal of Integrative Agriculture, 13, 533-540.
Lusiba, S., Odhiambo, J., Ogola, J., 2017. Effect of biochar and phosphorus fertilizer application on soil fertility: soil physical and chemical properties. Archives of Agronomy and Soil Science, 63, 477-490.
Ma, Y. L., & Matsunaka, T., 2013. Biochar derived from dairy cattle carcasses as an alternative source of phosphorus and amendment for soil acidity. Soil Science and Plant Nutrition, 59, 628-641.
Macdonald, L. M., Farrell, M., Van Zwieten, L., Krull, E. S., 2014. Plant growth responses to biochar addition: an Australian soils perspective. Biology and Fertility of Soils, 50, 1035-1045.
Madiba, O. F., Solaiman, Z. M., Carson, J. K., & Murphy, D. V., 2016. Biochar increases availability and uptake of phosphorus to wheat under leaching conditions. Biology and Fertility of Soils, 52, 439-446.
Major, J., Rondon, M., Molina, D., Riha, S. J., Lehmann, J., 2010. Maize yield and nutrition during 4 years after biochar application to a Colombian savanna oxisol. Plant and Soil, 333(1-2), 117-128.
Manolikaki, I. I., Mangolis, A., Diamadopoulos, E., 2016. The impact of biochars prepared from agricultural residues on phosphorus release and availability in two fertile soils. Journal of Environmental Management, 181, 536-543.
Marchetti, R., & Castelli, F., 2013. Biochar from swine solids and digestate influence nutrient dynamics and carbon dioxide release in soil. Journal of Environmental Quality, 42, 893-901.
Mete, F. Z., Mia, S., Dijkstra, F. A., Abuyusuf, M., Hossain, A. S. M. I., 2015. Synergistic effects of biochar and NPK Fertilizer on soybean yield in an alkaline soil. Pedosphere, 25(5), 713-719.
Munda, S., Nayak, A. K., Mishra, P. N., Bhattacharyya, P., Mohanty, S., Kumar, A., Kumar, U., Baig, M. J., Tripathi, R., Shahid, M., Adak, T., Thilagam, V. K., 2016. Combined application of rice husk biochar and fly ash improved the yield of lowland rice. Soil Research, 54, 451-459.
Nabavinia, F., Emami, H., Astaraee, A., Lakzian, A., 2015. Effect of tannery wastes and biochar on soil chemical and physicochemical properties and growth traits of radish. International Agrophysics, 29, 333-339.
Naeem, M. A., Khalid, M., Ahmad, Z., Naveed, M., 2016. Low pyrolysis temperature biochar improves growth and nutrient availability of maize on typic calciargid. Communications in Soil Science and Plant Analysis, 47, 41-51.
Naeem, M. A., Khalid, M., Aon, M., Abbas, G., Amjad, M., Murtaza, B., Khan, W., Ahmad, N., 2018. Combined application of biochar with compost and fertilizer improves soil properties and grain yield of maize. Journal of Plant Nutrition, 41, 112-122.
Naeem, M. A., Khalid, M., Aon, M., Abbas, G., Tahir, M., Amjad, M., Murtaza, B., Yang, A., Akhtar, S. S., 2017. Effect of wheat and rice straw biochar produced at different temperatures on maize growth and nutrient dynamics of a calcareous soil. Archives of Agronomy and Soil Science, 63, 2048-2061.
Olmo, M., Antonio Alburquerque, J., Barron, V., Carmen del Campillo, M., Gallardo, A., Fuentes, M., Villar, R., 2014. Wheat growth and yield responses to biochar addition under Mediterranean climate conditions. Biology and Fertility of Soils, 50, 1177-1187.
Pandian, K., Subramaniayan, P., Gnasekaran, P., Chitraputhirapillai, S., 2016. Effect of biochar amendment on soil physical, chemical and biological properties and groundnut yield in rainfed Alfisol of semi-arid tropics. Archives of Agronomy and Soil Science, 62, 1293-1310.
Prendergast-Miller, M. T., Duvall, M., Sohi, S. P. 2014. Biochar-root interactions are mediated by biochar nutrient content and impacts on soil nutrient availability. European Journal of Soil Science, 65, 173-185.
Purakayastha, T. J., Kumari, S., Pathak, H., 2015. Characterisation, stability, and microbial effects of four biochars produced from crop residues. Geoderma, 239, 293-303.
Rogovska, N., Laird, D. A., Rathke, S. J., Karlen, D. L., 2014. Biochar impact on Midwestern Mollisols and maize nutrient availability. Geoderma, 230, 340-347.
Si, L., Xie, Y., Ma, Q., & Wu, L., 2018. The short-term effects of rice straw biochar, nitrogen and phosphorus fertilizer on rice yield and soil properties in a cold waterlogged paddy field. Sustainability, 10, 537.
Sigua, G. C., Novak, J. M., Watts, D. W., Johnson, M. G., Spokas, K., 2016. Efficacies of designer biochars in improving biomass and nutrient uptake of winter wheat grown in a hard setting subsoil layer. Chemosphere, 142, 176-183.
Silva Gonzaga, M. I., Mackowiak, C., de Almeida, A. Q., Tinel de Carvalho Junior, J. I., & Andrade, K. R., 2018. Positive and negative effects of biochar from coconut husks, orange bagasse and pine wood chips on maize (Zea mays L.) growth and nutrition. Catena, 162, 414-420.
Slavich, P. G., Sinclair, K., Morris, S. G., Kimber, S. W. L., Downie, A., Van Zwieten, L., 2013. Contrasting effects of manure and green waste biochars on the properties of an acidic ferralsol and productivity of a subtropical pasture. Plant and Soil, 366, 213-227.
Steiner, C., Teixeira, W. G., Lehmann, J., Nehls, T., de Macedo, J. L. V., Blum, W. E. H., Zech, W., 2007. Long term effects of manure, charcoal and mineral fertilization on crop production and fertility on a highly weathered Central Amazonian upland soil. Plant and Soil, 291, 275-290.
Subedi, R., Taupe, N., Pelissetti, S., Petruzzelli, L., Bertora, C., Leahy, J. J., Grignani, C., 2016. Greenhouse gas emissions and soil properties following amendment with manure-derived biochars: Influence of pyrolysis temperature and feedstock type. Journal of Environmental Management, 166, 73-83.
Sukartono, Utomo, W. H., Kusuma, Z., Nugroho, W. H., 2011. Soil fertility status, nutrient uptake, and maize (Zea mays L.) yield following. Journal of Tropical Agriculture, 49 , 47-52.
Sun, J., He, F., Shao, H., Zhang, Z., & Xu, G., 2016. Effects of biochar application on Suaeda salsa growth and saline soil properties. Environmental Earth Sciences, 75.630.
Tian, X., Li, C., Zhang, M., Wan, Y., Xie, Z., Chen, B., Li, W., 2018. Biochar derived from corn straw affected availability and distribution of soil nutrients and cotton yield. Plos One, 13.
Usman, A. R. A., Al-Wabel, M. I., Ok, Y. S., Al-Harbi, A., Wahb-Allah, M., El-Naggar, A. H., Ahmad, M., Al-Faraj, A., Al-Omran, A., 2016. Conocarpus biochar induces changes in soil nutrient availability and tomato growth under saline irrigation. Pedosphere, 26, 27-38.
Uzoma, K. C., Inoue, M., Andry, H., Fujimaki, H., Zahoor, A., Nishihara, E., 2011. Effect of cow manure biochar on maize productivity under sandy soil condition. Soil Use and Management, 27, 205-212.
Walter, R., & Rao, B. K. R., 2015. Biochars influence sweet-potato yield and nutrient uptake in tropical Papua New Guinea. Journal of Plant Nutrition and Soil Science, 178, 393-400.
Warnock, D. D., Mummey, D. L., McBride, B., Major, J., Lehmann, J., Rillig, M. C., 2010. Influences of non-herbaceous biochar on arbuscular mycorrhizal fungal abundances in roots and soils: Results from growth-chamber and field experiments. Applied Soil Ecology, 46, 450-456.
Werner, S., Kaetzl, K., Wichern, M., Buerkert, A., Steiner, C., Marschner, B., 2018. Agronomic benefits of biochar as a soil amendment after its use as waste water filtration medium. Environmental Pollution, 233, 561-568.
Xu, C.-Y., Bai, S. H., Hao, Y., Rachaputi, R. C. N., Xu, Z., Wallace, H. M., 2015. Peanut shell biochar improves soil properties and peanut kernel quality on a red Ferrosol. Journal of Soils and Sediments, 15, 2220-2231.
Yamato, M., Okimori, Y., Wibowo, I. F., Anshori, S., Ogawa, M, 2006. Effects of the application of charred bark ofAcacia mangiumon the yield of maize, cowpea and peanut, and soil chemical properties in South Sumatra, Indonesia. Soil Science and Plant Nutrition, 52, 489-495.
Yang, L., Liao, F., Huang, M., Yang, L., Li, Y., 2015. Biochar improves sugarcane seedling root and soil properties under a pot experiment. Sugar Tech, 17, 36-40.
Zhai, L., CaiJi, Z., Liu, J., Wang, H., Ren, T., Gai, X., Xi, B., Liu, H., 2015. Short-term effects of maize residue biochar on phosphorus availability in two soils with different phosphorus sorption capacities. Biology and Fertility of Soils, 51, 113-122.
Zhang, J., Zhang, Z., Shen, G., Wang, R., Gao, L., Kong, F., Zhang, J., 2016. Growth performance, nutrient absorption of tobacco and soil fertility after straw biochar application. International Journal of Agriculture and Biology, 18, 983-989.
Zhao, X.-r., Li, D., Kong, J., Lin, Q.-m., 2014. Does biochar addition influence the change points of soil phosphorus leaching? Journal of Integrative Agriculture, 13, 499-506.
Zhao, X., Wang, J., Wang, S., Xing, G., 2014. Successive straw biochar application as a strategy to sequester carbon and improve fertility: A pot experiment with two rice/wheat rotations in paddy soil. Plant and Soil, 378, 279-294.
Zhao, X., Wang, J. W., Xu, H. J., Zhou, C. J., Wang, S. Q., Xing, G. X., 2014. Effects of crop-straw biochar on crop growth and soil fertility over a wheat-millet rotation in soils of China. Soil Use and Management, 30, 311-319.
Zhu, Q.-H., Peng, X.-H., Huang, T.-Q., Xie, Z.-B., Holden, N. M., 2014. Effect of biochar addition on maize growth and nitrogen use efficiency in acidic red soils. Pedosphere, 24, 699-708.
Zolfi-Bavariani, M., Ronaghi, A., Ghasemi-Fasaei, R., Yasrebi, J., 2016. Influence of poultry manure-derived biochars on nutrients bioavailability and chemical properties of a calcareous soil. Archives of Agronomy and Soil Science, 62, 1578-1591.
Zwetsloot, M. J., Lehmann, J., Bauerle, T., Vanek, S., Hestrin, R., Nigussie, A., 2016. Phosphorus availability from bone char in a P-fixing soil influenced by root-mycorrhizae-biochar interactions. Plant and Soil, 408, 95-105.
